# Supplementary material for: Assessment of orthologous splicing isoforms in human and mouse orthologous genes
Source: BMC Genomics. 2010 Oct 1;11:534. doi: 10.1186/1471-2164-11-534 (PMC3091683; doi:10.1186/1471-2164-11-534)
Supplement: Additional file 1 — Full list of human-mouse and mouse-human iso-orthologous transcripts. The additional file is an Excel spreadsheet consisting of two sheets: sheet 1 - orthologous splicing isoforms in the human - mouse comparison; sheet 2 - orthologous splicing isoforms in the mouse-human comparison. [file 1471-2164-11-534-S1.XLS]

## Sheet: HUMAN->MOUSE TRANSCRIPTS
GENE	REFSEQ TRANSCRIPT ID	BEST MATCH IN MOUSE REFSEQ (CLASS)	BEST MATCH IN MOUSE ASPIC (CLASS)	BEST REFSEQ ORTHOLOG	BEST ASPIC ORHOLOG (IF BETTER THAN A REFSEQ)
A1BG
	NM_130786	0	0	NM_001081067
A1CF
	NM_014576	3	2	NM_001081074	35552b837f:12
	NM_138932	2	2	NM_001081074
	NM_138933	3	3	NM_001081074
A2BP1
	NM_001142333	0	0	NM_021477
	NM_001142334	same CDS as NM_018723
	NM_018723	2	2	NM_021477
	NM_145891	2	2	NM_183188
	NM_145892	3	3	NM_183188
	NM_145893	0	0	NM_183188
A2M
	NM_000014	3	3	NM_175628
A3GALT2
	NM_001080438	3	3	NM_001009819
AAAS
	NM_015665	1	1	NM_153416
AACS
	NM_023928	1	1	NM_030210
AADAC
	NM_001086	2	2	NM_023383
AADACL1
	NM_001146276	3	3	NM_178772
	NM_020792	3	3	NM_178772
AADACL2
	NM_207365	1	1	NM_001128091
AADAT
	NM_016228	same CDS as NM_182662
	NM_182662	1	1	NM_011834
AAK1
	NM_014911	3	3	NM_001040106
AAMP
	NM_001087	2	2	NM_146110
AARS
	NM_001605	1	1	NM_146217
AARS2
	NM_020745	3	3	NM_198608
AARSD1
	NM_001136042	0	0	NM_144829
	NM_001142653	0	0	NM_144829
	NM_001142654	0	0	NM_144829
	NM_025267	0	0	NM_144829
AASDH
	NM_181806	2	2	NM_173765
AASDHPPT
	NM_015423	1	1	NM_026276
AASS
	NM_005763	1	1	NM_013930
AATF
	NM_012138	0	0	NM_019816
AATK
	NM_001080395	0	0	NM_007377
ABAT
	NM_000663	same CDS as NM_001127448
	NM_001127448	same CDS as NM_020686
	NM_020686	1	1	NM_172961
ABCA1
	NM_005502	1	1	NM_013454
ABCA12
	NM_015657	0	0	NM_175210
	NM_173076	2	2	NM_175210
ABCA13
	NM_152701	3	3	NM_178259
ABCA2
	NM_001606	0	0	NM_007379
	NM_212533	0	0	NM_007379
ABCA3
	NM_001089	1	1	NM_013855
ABCA4
	NM_000350	3	3	NM_007378
ABCA5
	NM_018672	same CDS as NM_172232
	NM_172232	1	1	NM_147219
ABCA6
	NM_080284	3	3	NM_147218
ABCA7
	NM_019112	3	3	NM_013850
ABCA8
	NM_007168	0	0	NM_013851
ABCA9
	NM_080283	2	2	NM_147220
ABCB1
	NM_000927	2	2	NM_011076
ABCB10
	NM_012089	3	3	NM_019552
ABCB11
	NM_003742	2	2	NM_021022
ABCB4
	NM_000443	2	2	NM_008830
	NM_018849	3	3	NM_008830
	NM_018850	0	0	NM_008830
ABCB5
	NM_178559	0	0	NM_029961
ABCB6
	NM_005689	1	1	NM_023732
ABCB7
	NM_004299	2	2	NM_009592
ABCB8
	NM_007188	2	2	NM_029020
ABCB9
	NM_019624	0	0	NM_019875
	NM_019625	same CDS as NM_203444
	NM_203444	2	2	NM_019875
ABCC1
	NM_004996	2	2	NM_008576
	NM_019862	same CDS as NM_019898
	NM_019898	0	0	NM_008576
	NM_019899	0	0	NM_008576
	NM_019900	0	0	NM_008576
ABCC10
	NM_033450	3	3	NM_145140
ABCC12
	NM_033226	0	0	NM_172912
ABCC2
	NM_000392	2	2	NM_013806
ABCC3
	NM_001144070	0	0	NM_029600
	NM_003786	2	2	NM_029600
ABCC4
	NM_001105515	0	0	NM_001033336
	NM_005845	1	1	NM_001033336
ABCC5
	NM_001023587	1	1	NM_176839
	NM_005688	2	2	NM_013790
ABCC6
	NM_001171	3	3	NM_018795
ABCC8
	NM_000352	3	3	NM_011510
ABCC9
	NM_005691	same CDS as NM_020297
	NM_020297	2	2	NM_021041
	NM_020298	2	2	NM_021042
ABCD1
	NM_000033	3	3	NM_007435
ABCD2
	NM_005164	2	2	NM_011994
ABCD3
	NM_001122674	0	0	NM_008991
	NM_002858	1	1	NM_008991
ABCD4
	NM_005050	1	1	NM_008992
ABCE1
	NM_001040876	same CDS as NM_002940
	NM_002940	1	1	NM_015751
ABCF1
	NM_001025091	3	3	NM_013854
	NM_001090	0	3	NM_013854
ABCF2
	NM_005692	0	0	NM_013853
	NM_007189	3	3	NM_013853
ABCF3
	NM_018358	1	1	NM_013852
ABCG1
	NM_004915	3	3	NM_009593
	NM_016818	1	1	NM_009593
	NM_207174	3	3	NM_009593
	NM_207627	2	2	NM_009593
	NM_207628	0	0	NM_009593
	NM_207629	2	2	NM_009593
ABCG2
	NM_004827	2	2	NM_011920
ABCG4
	NM_001142505	same CDS as NM_022169
	NM_022169	1	1	NM_138955
ABCG5
	NM_022436	2	2	NM_031884
ABCG8
	NM_022437	2	2	NM_026180
ABHD1
	NM_032604	0	0	NM_021304
ABHD10
	NM_018394	3	3	NM_172511
ABHD11
	NM_001145364	0	0	NM_145215
	NM_148912	3	3	NM_145215
	NM_148913	3	3	NM_145215
ABHD12
	NM_001042472	1	1	NM_024465
	NM_015600	3	3	NM_024465
ABHD14A
	NM_015407	0	0	NM_001110271
ABHD2
	NM_007011	same CDS as NM_152924
	NM_152924	1	1	NM_018811
ABHD3
	NM_138340	2	2	NM_134130
ABHD4
	NM_022060	1	1	NM_134076
ABHD5
	NM_016006	2	2	NM_026179
ABHD6
	NM_020676	2	2	NM_025341
ABHD8
	NM_024527	0	0	NM_022419
ABI1
	NM_001012750	1	1	NM_001077190
	NM_001012751	0	0	NM_001077190
	NM_001012752	1	1	NM_145994
	NM_005470	0	0	NM_001077190
ABI2
	NM_005759	0	1	NM_198127
ABI3
	NM_001135186	3	3	NM_025659
	NM_016428	2	2	NM_025659
ABL1
	NM_005157	3	3	NM_009594
	NM_007313	3	3	NM_001112703
ABL2
	NM_001100108	3	3	NM_009595
	NM_001136000	3	3	NM_001136104
	NM_001136001	0	0	NM_009595
	NM_005158	0	0	NM_009595
	NM_007314	1	1	NM_009595
ABLIM1
	NM_001003407	3	3	NM_001103177
	NM_001003408	0	0	NM_178688
	NM_002313	3	3	NM_001103177
	NM_006720	0	0	NM_001103178
ABLIM2
	NM_001130083	0	0	NM_177678
	NM_001130084	2	2	NM_177678
	NM_001130085	0	0	NM_177678
	NM_001130086	0	0	NM_177678
	NM_001130087	0	0	NM_177678
	NM_001130088	0	0	NM_177678
	NM_032432	0	0	NM_177678
ABLIM3
	NM_014945	2	2	NM_198649
ABO
	NM_020469	0	0	NM_030718
ABP1
	NM_001091	3	3	NM_029638
ABR
	NM_001092	3	1	NM_198894	997a7af7e3:22
	NM_001159746	1	1	NM_198894
	NM_021962	1	1	NM_198895
ABTB1
	NM_032548	0	1	NM_030251
	NM_172027	1	1	NM_030251
	NM_172028	0	0	NM_030251
ABTB2
	NM_145804	3	3	NM_178890
ACAA1
	NM_001130410	0	0	NM_130864
	NM_001607	1	1	NM_130864
ACAA2
	NM_006111	1	1	NM_177470
ACACA
	NM_198834	0	0	NM_133360
	NM_198836	same CDS as NM_198839
	NM_198837	3	3	NM_133360
	NM_198838	0	0	NM_133360
	NM_198839	2	2	NM_133360
ACACB
	NM_001093	3	3	NM_133904
ACAD10
	NM_001136538	0	0	NM_028037
	NM_001136542	0	0	NM_028037
	NM_025247	3	3	NM_028037
ACAD11
	NM_032169	2	2	NM_175324
ACAD8
	NM_014384	2	2	NM_025862
ACAD9
	NM_014049	2	2	NM_172678
ACADL
	NM_001608	1	1	NM_007381
ACADM
	NM_000016	1	1	NM_007382
	NM_001127328	2	2	NM_007382
ACADS
	NM_000017	1	1	NM_007383
ACADSB
	NM_001609	1	1	NM_025826
ACADVL
	NM_000018	2	2	NM_017366
	NM_001033859	0	2	NM_017366
ACAN
	NM_001135	0	0	NM_007424
	NM_013227	0	0	NM_007424
ACAP2
	NM_012287	3	3	NM_030138
ACAP3
	NM_030649	0	0	NM_207223
ACAT1
	NM_000019	2	2	NM_144784
ACAT2
	NM_005891	1	1	NM_009338
ACBD3
	NM_022735	2	2	NM_133225
ACBD4
	NM_001135704	same CDS as NM_001135706
	NM_001135705	same CDS as NM_024722
	NM_001135706	0	0	NM_025988
	NM_001135707	0	0	NM_025988
	NM_024722	0	0	NM_025988
ACBD5
	NM_001042473	3	3	NM_001102436
	NM_145698	3	3	NM_001102438
ACBD6
	NM_032360	1	1	NM_028250
ACBD7
	NM_001039844	1	1	NM_030063
ACCN1
	NM_001094	1	1	NM_001034013
	NM_183377	1	1	NM_007384
ACCN2
	NM_001095	2	2	NM_009597
	NM_020039	3	3	NM_009597
ACCN3
	NM_004769	2	2	NM_183000
	NM_020321	3	3	NM_183000
	NM_020322	0	0	NM_183000
ACCN4
	NM_018674	3	3	NM_183022
	NM_182847	0	0	NM_183022
ACCN5
	NM_017419	3	3	NM_021370
ACCS
	NM_001127219	same CDS as NM_032592
	NM_032592	3	3	NM_183220
ACD
	NM_001082486	0	0	NM_001012638
	NM_001082487	0	0	NM_001012638
	NM_022914	0	0	NM_001012638
ACE
	NM_000789	3	3	NM_207624
	NM_152830	2	2	NM_009598
ACE2
	NM_021804	1	1	NM_027286
ACER1
	NM_133492	3	3	NM_175731
ACER2
	NM_001010887	1	1	NM_139306
ACER3
	NM_018367	1	1	NM_025408
ACHE
	NM_000665	1	1	NM_009599
	NM_015831	2	2	NM_009599
ACIN1
	NM_014977	2	2	NM_023190
ACLY
	NM_001096	0	1	NM_134037
	NM_198830	1	1	NM_134037
ACMSD
	NM_138326	1	1	NM_001033041
ACO1
	NM_002197	1	1	NM_007386
ACO2
	NM_001098	1	1	NM_080633
ACOT11
	NM_015547	0	0	NM_025590
	NM_147161	2	2	NM_025590
ACOT12
	NM_130767	2	2	NM_028790
ACOT7
	NM_007274	3	3	NM_133348
	NM_181864	2	2	NM_133348
	NM_181865	1	1	NM_001146058
	NM_181866	3	3	NM_001146058
ACOT8
	NM_005469	2	2	NM_133240
	NM_183386	0	0	NM_133240
ACOT9
	NM_001033583	2	2	NM_019736
	NM_001037171	0	0	NM_019736
ACOX1
	NM_004035	same CDS as NM_007292
	NM_007292	2	2	NM_015729
ACOX2
	NM_003500	1	1	NM_053115
ACOX3
	NM_001101667	0	0	NM_030721
	NM_003501	1	1	NM_030721
ACOXL
	NM_001105516	3	3	NM_028765
	NM_001142807	0	0	NM_028765
	NM_001142808	0	0	NM_028765
ACP1
	NM_004300	same CDS as NM_007099
	NM_007099	1	1	NM_001110239
ACP2
	NM_001131064	0	0	NM_007387
	NM_001610	1	1	NM_007387
ACP5
	NM_001111034	same CDS as NM_001111035
	NM_001111035	same CDS as NM_001111036
	NM_001111036	same CDS as NM_001611
	NM_001611	2	2	NM_007388
ACP6
	NM_016361	3	3	NM_019800
ACPL2
	NM_001037172	same CDS as NM_152282
	NM_152282	1	1	NM_153420
ACPP
	NM_001099	0	0	NM_019807
	NM_001134194	2	2	NM_207668
ACR
	NM_001097	3	3	NM_013455
ACRBP
	NM_032489	2	2	NM_016845
ACRV1
	NM_001612	2	2	NM_007391
	NM_020069	3	3	NM_007391
	NM_020107	0	0	NM_007391
	NM_020108	0	0	NM_007391
	NM_020109	0	0	NM_007391
	NM_020110	3	3	NM_007391
	NM_020111	0	0	NM_007391
	NM_020113	3	3	NM_007391
ACSBG1
	NM_015162	2	2	NM_053178
ACSBG2
	NM_030924	2	2	NM_001039114
ACSF2
	NM_025149	1	1	NM_153807
ACSF3
	NM_001127214	same CDS as NM_174917
	NM_174917	3	3	NM_144932
ACSL1
	NM_001995	2	2	NM_007981
ACSL3
	NM_004457	same CDS as NM_203372
	NM_203372	1	1	NM_001033606
ACSL4
	NM_004458	1	1	NM_019477
	NM_022977	1	1	NM_207625
ACSL5
	NM_016234	0	0	NM_027976
	NM_203379	same CDS as NM_203380
	NM_203380	1	1	NM_027976
ACSL6
	NM_001009185	same CDS as NM_015256
	NM_015256	1	1	NM_144823
ACSM1
	NM_052956	2	2	NM_054094
ACSM3
	NM_005622	3	3	NM_016870
	NM_202000	0	3	NM_016870
ACSM4
	NM_001080454	1	1	NM_178414
ACSS1
	NM_032501	3	3	NM_080575
ACSS2
	NM_001076552	3	3	NM_019811
	NM_018677	1	1	NM_019811
ACTA1
	NM_001100	1	1	NM_009606
ACTA2
	NM_001141945	same CDS as NM_001613
	NM_001613	1	1	NM_007392
ACTB
	NM_001101	1	1	NM_007393
ACTC1
	NM_005159	1	1	NM_009608
ACTG1
	NM_001614	1	1	NM_009609
ACTG2
	NM_001615	1	1	NM_009610
ACTL6A
	NM_004301	1	1	NM_019673
	NM_177989	same CDS as NM_178042
	NM_178042	0	3	NM_019673
ACTL6B
	NM_016188	1	1	NM_031404
ACTN1
	NM_001102	1	1	NM_134156
	NM_001130004	0	0	NM_134156
	NM_001130005	3	3	NM_134156
ACTN2
	NM_001103	1	1	NM_033268
ACTN3
	NM_001104	2	2	NM_013456
ACTN4
	NM_004924	2	2	NM_021895
ACTR10
	NM_018477	1	1	NM_019785
ACTR1A
	NM_005736	1	1	NM_016860
ACTR1B
	NM_005735	1	1	NM_146107
ACTR2
	NM_001005386	0	1	NM_146243
	NM_005722	1	1	NM_146243
ACTR3
	NM_005721	1	1	NM_023735
ACTR3B
	NM_001040135	0	0	NM_001004365
	NM_020445	1	1	NM_001004365
ACTR5
	NM_024855	2	2	NM_175419
ACTR6
	NM_022496	1	1	NM_025914
ACTR8
	NM_022899	1	1	NM_027493
ACVR1
	NM_001105	same CDS as NM_001111067
	NM_001111067	1	1	NM_007394
ACVR1B
	NM_004302	1	1	NM_007395
	NM_020327	0	0	NM_007395
	NM_020328	0	0	NM_007395
ACVR1C
	NM_001111031	0	0	NM_001111030
	NM_001111032	0	0	NM_001111030
	NM_001111033	3	3	NM_001033369
	NM_145259	1	1	NM_001111030
ACVR2A
	NM_001616	1	1	NM_007396
ACVR2B
	NM_001106	0	1	NM_007397
ACVRL1
	NM_000020	same CDS as NM_001077401
	NM_001077401	2	2	NM_009612
ACY1
	NM_000666	1	1	NM_025371
ACY3
	NM_080658	2	2	NM_027857
ACYP2
	NM_138448	3	3	NM_029344
ADA
	NM_000022	0	0	NM_007398
ADAD1
	NM_001159285	0	0	NM_009350
	NM_001159295	0	0	NM_009350
	NM_139243	0	0	NM_009350
ADAL
	NM_001012969	0	0	NM_029475
	NM_001159280	0	0	NM_029475
ADAM10
	NM_001110	2	2	NM_007399
ADAM11
	NM_002390	2	2	NM_009613
ADAM12
	NM_003474	2	2	NM_007400
	NM_021641	0	0	NM_007400
ADAM15
	NM_003815	2	2	NM_009614
	NM_207191	0	0	NM_009614
	NM_207194	same CDS as NM_207195
	NM_207195	0	0	NM_001037722
	NM_207196	2	2	NM_001037722
	NM_207197	2	2	NM_001037722
ADAM17
	NM_003183	2	2	NM_009615
ADAM18
	NM_014237	0	0	NM_010084
ADAM19
	NM_023038	0	0	NM_009616
	NM_033274	2	2	NM_009616
ADAM2
	NM_001464	3	3	NM_009618
ADAM22
	NM_004194	2	2	NM_001007220
	NM_016351	2	2	NM_001098225
	NM_021721	2	2	NM_001007221
	NM_021722	same CDS as NM_021723
	NM_021723	0	0	NM_001098225
ADAM23
	NM_003812	2	2	NM_011780
ADAM28
	NM_014265	0	0	NM_001048175
	NM_021777	0	0	NM_183366
ADAM32
	NM_145004	0	0	NM_153397
ADAM33
	NM_025220	0	0	NM_033615
	NM_153202	0	0	NM_033615
ADAM7
	NM_003817	0	0	NM_007402
ADAM8
	NM_001109	0	0	NM_007403
ADAM9
	NM_001005845	0	0	NM_007404
	NM_003816	0	3	NM_007404
ADAMDEC1
	NM_001145271	same CDS as NM_001145272
	NM_001145272	0	0	NM_021475
	NM_014479	2	2	NM_021475
ADAMTS1
	NM_006988	2	2	NM_009621
ADAMTS10
	NM_030957	2	2	NM_172619
ADAMTS12
	NM_030955	2	2	NM_175501
ADAMTS13
	NM_139025	3	3	NM_001001322
	NM_139026	3	3	NM_001001322
	NM_139027	3	3	NM_001001322
ADAMTS14
	NM_080722	3	3	NM_001081127
	NM_139155	3	3	NM_001081127
ADAMTS15
	NM_139055	2	2	NM_001024139
ADAMTS16
	NM_139056	2	2	NM_172053
ADAMTS17
	NM_139057	0	0	NM_001033877
ADAMTS18
	NM_199355	2	2	NM_172466
ADAMTS19
	NM_133638	3	3	NM_175506
ADAMTS2
	NM_014244	2	2	NM_175643
	NM_021599	0	0	NM_175643
ADAMTS20
	NM_025003	3	3	NM_177431
ADAMTS3
	NM_014243	2	2	NM_001081401
ADAMTS4
	NM_005099	3	3	NM_172845
ADAMTS5
	NM_007038	1	1	NM_011782
ADAMTS6
	NM_197941	1	1	NM_001081020
ADAMTS7
	NM_014272	3	3	NM_001003911
ADAMTS8
	NM_007037	3	3	NM_013906
ADAMTS9
	NM_182920	0	0	NM_175314
ADAMTSL1
	NM_001040272	0	0	NM_029967
	NM_052866	0	0	NM_029967
ADAMTSL2
	NM_001145320	same CDS as NM_014694
	NM_014694	3	3	NM_029981
ADAMTSL4
	NM_019032	3	3	NM_144899
	NM_025008	0	0	NM_144899
ADAMTSL5
	NM_213604	3	3	NM_001113548
ADAP1
	NM_006869	1	1	NM_172723
ADAP2
	NM_018404	1	1	NM_172133
ADAR
	NM_001025107	2	2	NM_001038587
	NM_001111	0	0	NM_001146296
	NM_015840	0	0	NM_019655
	NM_015841	0	0	NM_019655
ADARB1
	NM_001033049	0	0	NM_130895
	NM_001112	1	1	NM_130895
	NM_001145407	0	0	NM_130895
	NM_001160230	0	0	NM_130895
	NM_015833	0	0	NM_130895
	NM_015834	0	0	NM_130895
ADARB2
	NM_018702	3	3	NM_052977
ADAT1
	NM_012091	3	3	NM_013925
ADAT2
	NM_182503	1	1	NM_025748
ADC
	NM_052998	2	2	NM_172875
ADCK1
	NM_001142545	0	0	NM_028105
	NM_020421	2	2	NM_028105
ADCK2
	NM_052853	3	3	NM_178873
ADCK4
	NM_001142555	0	0	NM_133770
	NM_024876	3	3	NM_133770
ADCK5
	NM_174922	2	2	NM_172960
ADCY1
	NM_021116	2	2	NM_009622
ADCY10
	NM_018417	0	0	NM_173029
ADCY2
	NM_020546	2	2	NM_153534
ADCY3
	NM_004036	2	2	NM_001159537
ADCY4
	NM_139247	3	3	NM_080435
ADCY5
	NM_183357	2	2	NM_001012765
ADCY6
	NM_015270	2	2	NM_007405
	NM_020983	0	0	NM_007405
ADCY7
	NM_001114	3	3	NM_007406
ADCY8
	NM_001115	2	2	NM_009623
ADCY9
	NM_001116	1	1	NM_009624
ADCYAP1
	NM_001099733	same CDS as NM_001117
	NM_001117	2	2	NM_009625
ADCYAP1R1
	NM_001118	1	1	NM_001025372
ADD1
	NM_001119	2	2	NM_001024458
	NM_014189	3	2	NM_001024458	22b1afdc35:16
	NM_014190	2	1	NM_013457	ba289321d1:17
	NM_176801	2	1	NM_001102444	b4c7314193:17
ADD2
	NM_001617	2	2	NM_013458
	NM_017482	0	2	NM_013458
	NM_017483	0	0	NM_013458
	NM_017484	0	0	NM_013458
	NM_017488	0	0	NM_013458
ADD3
	NM_001121	same CDS as NM_019903
	NM_016824	1	1	NM_013758
	NM_019903	0	0	NM_013758
ADFP
	NM_001122	3	3	NM_007408
ADH1C
	NM_000669	1	1	NM_007409
ADH4
	NM_000670	2	2	NM_011996
ADH5
	NM_000671	1	1	NM_007410
ADH7
	NM_000673	3	3	NM_009626
ADHFE1
	NM_144650	2	2	NM_175236
ADI1
	NM_018269	1	1	NM_134052
ADIPOR1
	NM_001127687	same CDS as NM_015999
	NM_015999	1	1	NM_028320
ADIPOR2
	NM_024551	1	1	NM_197985
ADK
	NM_001123	3	1	NM_134079	0e4910e38a:11
	NM_006721	2	2	NM_134079
ADORA3
	NM_001081976	same CDS as NM_020683
	NM_020683	0	0	NM_027025
ADPGK
	NM_031284	1	1	NM_028121
ADPRHL1
	NM_138430	2	2	NM_172750
	NM_199162	0	3	NM_172750
ADPRHL2
	NM_017825	3	3	NM_133883
ADRBK1
	NM_001619	0	0	NM_130863
ADRBK2
	NM_005160	1	1	NM_177078
ADRM1
	NM_007002	same CDS as NM_175573
	NM_175573	1	1	NM_019822
ADSL
	NM_000026	1	1	NM_009634
	NM_001123378	0	0	NM_009634
ADSS
	NM_001126	1	1	NM_007422
ADSSL1
	NM_152328	1	1	NM_007421
	NM_199165	3	3	NM_007421
AEBP1
	NM_001129	3	3	NM_009636
AEBP2
	NM_001114176	3	3	NM_009637
	NM_153207	3	3	NM_001005605
AES
	NM_001130	1	1	NM_010347
	NM_198969	3	3	NM_010347
	NM_198970	2	1	NM_010347	98e8a51a68:7
AFAP1
	NM_001134647	0	0	NM_027373
	NM_198595	2	2	NM_027373
AFAP1L1
	NM_001146337	0	0	NM_178928
	NM_152406	2	2	NM_178928
AFAP1L2
	NM_001001936	0	0	NM_146102
	NM_032550	0	0	NM_146102
AFF1
	NM_005935	3	3	NM_133919
AFF2
	NM_002025	0	0	NM_008032
AFF3
	NM_001025108	0	0	NM_010678
	NM_002285	2	2	NM_010678
AFF4
	NM_014423	3	3	NM_033565
AFG3L2
	NM_006796	3	3	NM_027130
AFM
	NM_001133	3	3	NM_145146
AFMID
	NM_001010982	2	2	NM_027827
	NM_001145526	2	2	NM_027827
AFP
	NM_001134	2	2	NM_007423
AFTPH
	NM_001002243	2	2	NM_181411
	NM_017657	2	2	NM_181411
	NM_203437	0	2	NM_181411
AGA
	NM_000027	1	1	NM_001005847
AGAP1
	NM_001037131	1	1	NM_178119
	NM_014914	1	1	NM_001037136
AGAP2
	NM_001122772	3	3	NM_001033263
	NM_014770	0	3	NM_001033263
AGAP3
	NM_001042535	0	2	NM_139153
	NM_031946	2	2	NM_139153
AGBL2
	NM_024783	0	0	NM_178755
AGBL3
	NM_178563	0	0	NM_178630
AGBL4
	NM_032785	0	0	NM_001048189
AGBL5
	NM_001035507	2	2	NM_174849
	NM_021831	0	3	NM_001048192
AGER
	NM_001136	2	2	NM_007425
	NM_172197	0	0	NM_007425
AGFG1
	NM_001135187	0	0	NM_010472
	NM_001135188	2	2	NM_010472
	NM_001135189	0	0	NM_010472
	NM_004504	2	2	NM_010472
AGFG2
	NM_006076	2	2	NM_178162
AGGF1
	NM_018046	2	2	NM_025630
AGK
	NM_018238	2	2	NM_023538
AGL
	NM_000028	same CDS as NM_000642
	NM_000642	same CDS as NM_000643
	NM_000643	same CDS as NM_000644
	NM_000644	1	1	NM_001081326
	NM_000645	0	0	NM_001081326
	NM_000646	3	3	NM_001081326
AGMAT
	NM_024758	3	3	NM_001081408
AGPAT1
	NM_006411	same CDS as NM_032741
	NM_032741	2	2	NM_018862
AGPAT2
	NM_001012727	0	0	NM_026212
	NM_006412	1	1	NM_026212
AGPAT3
	NM_001037553	same CDS as NM_020132
	NM_020132	1	1	NM_053014
AGPAT4
	NM_020133	1	1	NM_026644
AGPAT5
	NM_018361	2	2	NM_026792
AGPAT6
	NM_178819	1	1	NM_018743
AGPAT9
	NM_032717	2	2	NM_172715
AGPS
	NM_003659	3	3	NM_172666
AGR2
	NM_006408	1	1	NM_011783
AGR3
	NM_176813	2	2	NM_207531
AGRN
	NM_198576	0	0	NM_021604
AGT
	NM_000029	2	2	NM_007428
AGTPBP1
	NM_015239	3	3	NM_023328
AGTRAP
	NM_001040194	3	3	NM_009642
	NM_001040195	0	0	NM_009642
	NM_001040196	0	0	NM_009642
	NM_001040197	3	3	NM_009642
	NM_020350	2	2	NM_009642
AGXT
	NM_000030	3	3	NM_016702
AGXT2
	NM_031900	0	2	NM_001031851
AGXT2L1
	NM_001146590	3	3	NM_027907
	NM_001146627	0	0	NM_027907
	NM_031279	1	1	NM_027907
AGXT2L2
	NM_153373	0	0	NM_028398
AHCTF1
	NM_015446	3	3	NM_026375
AHCY
	NM_000687	1	1	NM_016661
AHCYL1
	NM_006621	1	1	NM_145542
AHCYL2
	NM_001130720	2	2	NM_021414
	NM_001130722	3	3	NM_021414
	NM_001130723	3	3	NM_021414
	NM_015328	2	2	NM_021414
AHI1
	NM_001134830	same CDS as NM_001134831
	NM_001134831	same CDS as NM_017651
	NM_001134832	0	0	NM_026203
	NM_017651	0	0	NM_026203
AHNAK
	NM_024060	2	2	NM_001039959
AHR
	NM_001621	3	3	NM_013464
AHRR
	NM_020731	0	0	NM_009644
AHSA1
	NM_012111	1	1	NM_146036
AHSG
	NM_001622	3	3	NM_013465
AICDA
	NM_020661	1	1	NM_009645
AIF1
	NM_001623	1	1	NM_019467
AIF1L
	NM_031426	1	1	NM_145144
AIFM1
	NM_001130846	0	0	NM_012019
	NM_001130847	0	0	NM_012019
	NM_004208	2	2	NM_012019
	NM_145812	2	2	NM_012019
	NM_145813	0	0	NM_012019
AIFM2
	NM_032797	1	1	NM_178058
AIFM3
	NM_001018060	1	1	NM_175178
	NM_001146288	3	3	NM_175178
	NM_144704	0	1	NM_175178
AIG1
	NM_016108	3	1	NM_025446	49143bcf2f:6
AIM1
	NM_001624	3	3	NM_172393
AIM2
	NM_004833	3	3	NM_001013779
AIP
	NM_003977	1	1	NM_016666
AIPL1
	NM_001033054	0	0	NM_053245
	NM_001033055	0	0	NM_053245
	NM_014336	3	3	NM_053245
AIRE
	NM_000383	2	2	NM_009646
	NM_000658	0	0	NM_009646
AJAP1
	NM_001042478	same CDS as NM_018836
	NM_018836	2	2	NM_001099299
AK1
	NM_000476	3	1	NM_021515	44e283b8db:7
AK2
	NM_001625	1	1	NM_001033966
	NM_013411	1	1	NM_016895
AK3
	NM_016282	1	1	NM_021299
AK3L1
	NM_001005353	same CDS as NM_013410
	NM_013410	same CDS as NM_203464
	NM_203464	1	1	NM_009647
AK5
	NM_012093	0	0	NM_001081277
	NM_174858	1	1	NM_001081277
AKAP1
	NM_003488	3	3	NM_001042541
AKAP10
	NM_007202	1	1	NM_019921
AKAP13
	NM_006738	3	3	NM_029332
	NM_007200	3	3	NM_029332
	NM_144767	0	3	NM_029332
AKAP14
	NM_001008534	0	0	NM_001033785
	NM_178813	3	3	NM_001033785
AKAP2
	NM_001004065	0	0	NM_001035533
AKAP4
	NM_003886	3	3	NM_009651
	NM_139289	3	3	NM_001042542
AKAP6
	NM_004274	3	3	NM_198111
AKAP7
	NM_016377	3	3	NM_018747
AKAP8
	NM_005858	2	2	NM_019774
AKAP8L
	NM_014371	3	3	NM_017476
AKAP9
	NM_005751	0	0	NM_194462
	NM_147185	0	0	NM_194462
AKIRIN1
	NM_001136275	0	0	NM_023423
	NM_024595	2	2	NM_023423
AKIRIN2
	NM_018064	2	2	NM_001007589
AKNA
	NM_030767	3	3	NM_001045514
AKR1A1
	NM_006066	same CDS as NM_153326
	NM_153326	1	1	NM_021473
AKR1B1
	NM_001628	1	1	NM_009658
AKR1B10
	NM_020299	1	1	NM_008012
AKR1C1
	NM_001353	1	1	NM_030611
AKR1CL2
	NM_001040177	3	3	NM_018859
AKR1D1
	NM_005989	2	2	NM_145364
AKR7A2
	NM_003689	3	3	NM_025337
AKT1
	NM_001014431	same CDS as NM_001014432
	NM_001014432	same CDS as NM_005163
	NM_005163	1	1	NM_009652
AKT1S1
	NM_001098632	same CDS as NM_001098633
	NM_001098633	same CDS as NM_032375
	NM_032375	2	2	NM_026270
AKT2
	NM_001626	1	1	NM_007434
AKT3
	NM_005465	1	1	NM_011785
	NM_181690	3	3	NM_011785
AKTIP
	NM_001012398	same CDS as NM_022476
	NM_022476	1	1	NM_010241
ALAD
	NM_000031	1	1	NM_008525
ALAS1
	NM_000688	same CDS as NM_199166
	NM_199166	2	2	NM_020559
ALAS2
	NM_000032	1	1	NM_009653
	NM_001037967	0	0	NM_009653
	NM_001037968	0	0	NM_009653
ALB
	NM_000477	2	2	NM_009654
ALCAM
	NM_001627	1	1	NM_009655
ALDH16A1
	NM_001145396	0	0	NM_145954
	NM_153329	1	1	NM_145954
ALDH18A1
	NM_001017423	1	1	NM_153554
	NM_002860	1	1	NM_019698
ALDH1A1
	NM_000689	1	1	NM_013467
ALDH1A2
	NM_003888	1	1	NM_009022
	NM_170696	0	0	NM_009022
	NM_170697	0	0	NM_009022
ALDH1A3
	NM_000693	1	1	NM_053080
ALDH1L1
	NM_012190	1	1	NM_027406
ALDH1L2
	NM_001034173	1	1	NM_153543
ALDH2
	NM_000690	2	2	NM_009656
ALDH3A1
	NM_000691	same CDS as NM_001135167
	NM_001135167	same CDS as NM_001135168
	NM_001135168	1	1	NM_001112725
ALDH3A2
	NM_000382	2	2	NM_007437
	NM_001031806	3	3	NM_007437
ALDH3B1
	NM_000694	same CDS as NM_001161473
	NM_001030010	0	0	NM_026316
	NM_001161473	0	0	NM_026316
ALDH4A1
	NM_001161504	0	1	NM_175438
	NM_003748	same CDS as NM_170726
	NM_170726	2	2	NM_175438
ALDH5A1
	NM_001080	3	3	NM_172532
	NM_170740	0	0	NM_172532
ALDH6A1
	NM_005589	2	2	NM_134042
ALDH7A1
	NM_001182	1	1	NM_138600
ALDH8A1
	NM_022568	1	1	NM_178713
	NM_170771	0	0	NM_178713
ALDH9A1
	NM_000696	1	1	NM_019993
ALDOA
	NM_000034	same CDS as NM_001127617
	NM_001127617	same CDS as NM_184041
	NM_184041	same CDS as NM_184043
	NM_184043	1	1	NM_007438
ALDOB
	NM_000035	1	1	NM_144903
ALDOC
	NM_005165	2	2	NM_009657
ALG1
	NM_019109	3	3	NM_145362
ALG11
	NM_001004127	3	3	NM_183142
ALG12
	NM_024105	2	2	NM_001142357
ALG13
	NM_018466	1	1	NM_026247
ALG14
	NM_144988	2	2	NM_024178
ALG3
	NM_001006941	3	3	NM_145939
	NM_005787	1	1	NM_145939
ALG5
	NM_001142364	0	0	NM_025442
	NM_013338	1	1	NM_025442
ALG6
	NM_013339	1	1	NM_001081264
ALG8
	NM_001007027	3	3	NM_199035
	NM_024079	1	1	NM_199035
ALG9
	NM_001077690	0	0	NM_133981
	NM_001077691	0	0	NM_133981
	NM_001077692	0	0	NM_133981
	NM_024740	0	0	NM_133981
ALK
	NM_004304	3	3	NM_007439
ALKBH1
	NM_006020	1	1	NM_001102565
ALKBH3
	NM_139178	1	1	NM_026944
ALKBH5
	NM_017758	2	2	NM_172943
ALKBH6
	NM_032878	0	0	NM_198027
	NM_198867	0	0	NM_198027
ALKBH7
	NM_032306	1	1	NM_025538
ALKBH8
	NM_138775	1	1	NM_026303
ALLC
	NM_018436	3	3	NM_053156
ALMS1
	NM_015120	3	3	NM_145223
ALOX12
	NM_000697	1	1	NM_007440
ALOX12B
	NM_001139	1	1	NM_009659
ALOX15
	NM_001140	2	2	NM_009660
ALOX15B
	NM_001039130	0	0	NM_009661
	NM_001039131	0	0	NM_009661
	NM_001141	2	2	NM_009661
ALOX5
	NM_000698	1	1	NM_009662
ALOX5AP
	NM_001629	1	1	NM_009663
ALOXE3
	NM_021628	1	1	NM_011786
ALPI
	NM_001631	3	3	NM_001081082
ALPK3
	NM_020778	3	3	NM_054085
ALPL
	NM_000478	same CDS as NM_001127501
	NM_001127501	1	1	NM_007431
ALS2
	NM_020919	3	3	NM_001159948
ALS2CL
	NM_147129	2	2	NM_146228
	NM_182775	0	0	NM_146228
ALS2CR11
	NM_152525	0	0	NM_175200
ALS2CR12
	NM_001127391	3	3	NM_175370
	NM_139163	3	3	NM_175370
ALS2CR4
	NM_001044385	0	0	NM_001037812
	NM_152388	0	0	NM_001037812
ALS2CR8
	NM_001104586	same CDS as NM_024744
	NM_024744	3	3	NM_139150
ALX1
	NM_006982	1	1	NM_172553
ALX3
	NM_006492	1	1	NM_007441
ALX4
	NM_021926	3	3	NM_007442
AMACR
	NM_014324	2	2	NM_008537
	NM_203382	0	0	NM_008537
AMBN
	NM_016519	0	0	NM_009664
AMBP
	NM_001633	2	2	NM_007443
AMD1
	NM_001033059	0	0	NM_009665
	NM_001634	1	1	NM_009665
AMDHD2
	NM_001145815	3	3	NM_172935
	NM_015944	0	0	NM_172935
AMELX
	NM_001142	2	2	NM_009666
	NM_182680	3	3	NM_001081978
	NM_182681	0	0	NM_009666
AMFR
	NM_001144	2	2	NM_011787
AMH
	NM_000479	2	2	NM_007445
AMHR2
	NM_020547	2	2	NM_144547
AMICA1
	NM_001098526	3	3	NM_001005421
	NM_153206	3	3	NM_001005421
AMMECR1
	NM_001025580	0	0	NM_019496
	NM_015365	3	3	NM_019496
AMMECR1L
	NM_031445	1	1	NM_153515
AMN
	NM_030943	3	3	NM_033603
AMOT
	NM_001113490	3	3	NM_153319
	NM_133265	0	0	NM_153319
AMOTL1
	NM_130847	3	3	NM_001081395
AMOTL2
	NM_016201	2	2	NM_019764
AMPD1
	NM_000036	2	2	NM_001033303
AMPD2
	NM_004037	3	3	NM_028779
	NM_139156	2	2	NM_028779
	NM_203404	0	0	NM_028779
AMPD3
	NM_000480	same CDS as NM_001025390
	NM_001025389	2	2	NM_009667
	NM_001025390	0	0	NM_009667
AMPH
	NM_001635	2	2	NM_175007
	NM_139316	0	0	NM_175007
AMY1A
	NM_001008221	same CDS as NM_004038
	NM_004038	1	1	NM_007446
AMZ1
	NM_133463	2	2	NM_173405
AMZ2
	NM_001033569	same CDS as NM_001033570
	NM_001033570	same CDS as NM_001033571
	NM_001033571	same CDS as NM_001033572
	NM_001033572	same CDS as NM_016627
	NM_001033574	0	0	NM_025275
	NM_016627	0	0	NM_025275
ANAPC1
	NM_022662	1	1	NM_008569
ANAPC10
	NM_014885	1	1	NM_026904
ANAPC2
	NM_013366	3	3	NM_175300
ANAPC4
	NM_013367	2	2	NM_024213
ANAPC5
	NM_001137559	0	0	NM_001042491
	NM_016237	3	3	NM_021505
ANAPC7
	NM_001137664	0	3	NM_019805
	NM_016238	3	3	NM_019805
ANGEL1
	NM_015305	2	2	NM_144524
ANGEL2
	NM_144567	1	1	NM_021421
ANGPT1
	NM_001146	1	1	NM_009640
ANGPT2
	NM_001118887	2	2	NM_007426
	NM_001118888	0	0	NM_007426
	NM_001147	1	1	NM_007426
ANGPT4
	NM_015985	3	3	NM_009641
ANGPTL1
	NM_004673	2	2	NM_028333
ANGPTL2
	NM_012098	1	1	NM_011923
ANGPTL3
	NM_014495	3	3	NM_013913
ANGPTL4
	NM_001039667	0	0	NM_020581
	NM_139314	2	2	NM_020581
ANGPTL6
	NM_031917	3	3	NM_145154
ANGPTL7
	NM_021146	3	3	NM_001039554
ANK1
	NM_000037	0	3	NM_001110783
	NM_001142445	0	1	NM_001110783
	NM_001142446	3	3	NM_001110783
	NM_020475	0	3	NM_001110783
	NM_020476	0	3	NM_001110783
	NM_020477	0	3	NM_031158
	NM_020478	0	1	NM_001110783
ANK2
	NM_001127493	same CDS as NM_001148
	NM_001148	0	0	NM_178655
	NM_020977	0	0	NM_178655
ANK3
	NM_001149	0	0	NM_009670
	NM_020987	0	0	NM_170688
ANKAR
	NM_144708	0	0	NM_176980
ANKFN1
	NM_153228	0	0	NM_001080933
ANKFY1
	NM_016376	2	2	NM_009671
	NM_020740	0	0	NM_009671
ANKH
	NM_054027	1	1	NM_020332
ANKHD1
	NM_017747	3	3	NM_175375
	NM_017978	0	0	NM_175375
	NM_024668	0	0	NM_175375
ANKIB1
	NM_019004	3	2	NM_001003909	3118d038b0:20
ANKK1
	NM_178510	3	3	NM_172922
ANKLE1
	NM_152363	3	3	NM_172756
ANKLE2
	NM_015114	3	3	NM_027922
ANKMY1
	NM_016552	0	3	NM_172850
	NM_017844	0	0	NM_172850
ANKMY2
	NM_020319	2	2	NM_146033
ANKRA2
	NM_023039	2	2	NM_023472
ANKRD1
	NM_014391	1	1	NM_013468
ANKRD10
	NM_017664	2	2	NM_133971
ANKRD11
	NM_013275	0	3	NM_001081379
ANKRD12
	NM_001083625	0	0	NM_001025572
	NM_015208	3	3	NM_001025572
ANKRD13A
	NM_033121	2	2	NM_026718
ANKRD13B
	NM_152345	0	3	NM_172945
ANKRD13C
	NM_030816	1	1	NM_001013806
ANKRD13D
	NM_207354	0	0	NM_026720
ANKRD17
	NM_032217	0	0	NM_030886
	NM_198889	0	0	NM_198010
ANKRD2
	NM_001129981	0	0	NM_020033
	NM_020349	3	3	NM_020033
ANKRD22
	NM_144590	1	1	NM_024204
ANKRD23
	NM_144994	2	2	NM_153502
ANKRD24
	NM_133475	0	0	NM_027480
ANKRD26
	NM_014915	3	3	NM_001081112
ANKRD27
	NM_032139	2	2	NM_145633
ANKRD28
	NM_015199	1	1	NM_001024604
ANKRD32
	NM_032290	3	3	NM_134071
ANKRD33
	NM_001130015	0	0	NM_144790
	NM_182608	0	0	NM_144790
ANKRD35
	NM_144698	2	2	NM_001081139
ANKRD37
	NM_181726	2	2	NM_001039562
ANKRD39
	NM_016466	1	1	NM_026241
ANKRD40
	NM_052855	3	3	NM_027799
ANKRD42
	NM_182603	0	0	NM_028665
ANKRD44
	NM_153697	0	0	NM_001081433
ANKRD5
	NM_022096	same CDS as NM_198798
	NM_198798	2	2	NM_175667
ANKRD52
	NM_173595	1	1	NM_172790
ANKRD54
	NM_138797	2	2	NM_144849
ANKRD55
	NM_001039935	0	0	NM_029898
	NM_024669	3	3	NM_029898
ANKRD6
	NM_014942	3	3	NM_001012450
ANKRD7
	NM_001077708	0	0	NM_029202
	NM_019644	0	0	NM_029202
ANKS1A
	NM_015245	0	0	NM_181413
ANKS1B
	NM_020140	0	3	NM_001128086
	NM_152788	0	0	NM_001128086
	NM_181670	0	1	NM_001128086
ANKS3
	NM_133450	2	2	NM_028301
ANKS6
	NM_173551	0	0	NM_001024136
ANLN
	NM_018685	2	2	NM_028390
ANO1
	NM_018043	0	0	NM_178642
ANO10
	NM_018075	2	2	NM_133979
ANO2
	NM_020373	2	2	NM_153589
ANO3
	NM_031418	1	1	NM_001128103
ANO4
	NM_178826	0	0	NM_178773
ANO5
	NM_001142649	3	3	NM_177694
	NM_213599	3	3	NM_177694
ANO6
	NM_001025356	2	2	NM_175344
	NM_001142678	3	3	NM_175344
	NM_001142679	same CDS as NM_001142680
	NM_001142680	3	3	NM_175344
ANO7
	NM_001001666	0	0	NM_207031
	NM_001001891	0	0	NM_207031
ANP32A
	NM_006305	2	2	NM_009672
ANP32B
	NM_006401	3	3	NM_130889
ANP32E
	NM_001136478	0	3	NM_023210
	NM_001136479	0	3	NM_023210
	NM_030920	3	3	NM_023210
ANPEP
	NM_001150	2	2	NM_008486
ANTXR1
	NM_018153	0	0	NM_054041
	NM_032208	2	2	NM_054041
	NM_053034	0	0	NM_054041
ANTXR2
	NM_001145794	0	0	NM_133738
	NM_058172	2	2	NM_133738
ANUBL1
	NM_001128324	same CDS as NM_174890
	NM_174890	0	0	NM_001081317
ANXA1
	NM_000700	1	1	NM_010730
ANXA10
	NM_007193	1	1	NM_001136089
ANXA11
	NM_001157	same CDS as NM_145868
	NM_145868	same CDS as NM_145869
	NM_145869	2	2	NM_013469
ANXA13
	NM_001003954	0	0	NM_027211
	NM_004306	0	0	NM_027211
ANXA2
	NM_001002857	same CDS as NM_001136015
	NM_001002858	0	0	NM_007585
	NM_001136015	same CDS as NM_004039
	NM_004039	1	1	NM_007585
ANXA3
	NM_005139	1	1	NM_013470
ANXA4
	NM_001153	2	2	NM_013471
ANXA5
	NM_001154	2	2	NM_009673
ANXA6
	NM_001155	1	1	NM_013472
	NM_004033	1	1	NM_001110211
ANXA7
	NM_001156	2	2	NM_009674
	NM_004034	0	0	NM_009674
ANXA8L2
	NM_001630	1	1	NM_013473
ANXA9
	NM_003568	1	1	NM_001085383
AOAH
	NM_001637	2	2	NM_012054
AOC2
	NM_001158	3	3	NM_178932
	NM_009590	2	2	NM_178932
AOC3
	NM_003734	2	2	NM_009675
AOF1
	NM_153042	0	0	NM_172262
AOX1
	NM_001159	2	2	NM_009676
AP1B1
	NM_001127	0	2	NM_007454
	NM_145730	0	2	NM_007454
AP1G1
	NM_001030007	1	1	NM_009677
	NM_001128	0	0	NM_009677
AP1G2
	NM_003917	3	3	NM_001110795
AP1GBP1
	NM_007247	2	2	NM_001115009
	NM_080550	0	0	NM_001115009
AP1M1
	NM_001130524	0	0	NM_007456
	NM_032493	1	1	NM_007456
AP1M2
	NM_005498	1	1	NM_009678
AP1S1
	NM_001283	1	1	NM_007457
AP1S2
	NM_003916	2	1	NM_026887	d901694c97:5
AP1S3
	NM_001039569	1	1	NM_183027
AP2A1
	NM_014203	1	1	NM_007458
	NM_130787	1	1	NM_001077264
AP2A2
	NM_012305	2	2	NM_007459
AP2B1
	NM_001030006	1	1	NM_001035854
	NM_001282	1	1	NM_027915
AP2M1
	NM_001025205	0	1	NM_009679
	NM_004068	0	2	NM_009679
AP2S1
	NM_004069	1	1	NM_198613
	NM_021575	0	3	NM_198613
AP3B1
	NM_003664	3	3	NM_009680
AP3B2
	NM_004644	2	2	NM_021492
AP3D1
	NM_001077523	0	0	NM_007460
	NM_003938	0	0	NM_007460
AP3M1
	NM_012095	same CDS as NM_207012
	NM_207012	1	1	NM_018829
AP3M2
	NM_001134296	same CDS as NM_006803
	NM_006803	1	1	NM_029505
AP3S1
	NM_001284	1	1	NM_009681
AP3S2
	NM_005829	1	1	NM_009682
AP4B1
	NM_006594	2	2	NM_026193
AP4E1
	NM_007347	3	3	NM_175550
AP4M1
	NM_004722	2	2	NM_021392
AP4S1
	NM_001128126	1	1	NM_021710
	NM_007077	3	3	NM_021710
APAF1
	NM_001160	0	0	NM_009684
	NM_013229	3	3	NM_009684
	NM_181861	2	2	NM_009684
	NM_181868	0	0	NM_009684
	NM_181869	0	0	NM_009684
APBA1
	NM_001163	3	3	NM_177034
APBA2
	NM_001130414	0	0	NM_007461
	NM_005503	2	2	NM_007461
APBA3
	NM_004886	2	2	NM_018758
APBB1
	NM_001164	0	0	NM_009685
	NM_145689	1	1	NM_009685
APBB1IP
	NM_019043	2	2	NM_019456
APBB2
	NM_173075	0	0	NM_009686
APBB3
	NM_006051	3	3	NM_146085
	NM_133172	3	3	NM_146085
	NM_133173	1	1	NM_146085
	NM_133174	2	2	NM_146085
APC
	NM_000038	same CDS as NM_001127510
	NM_001127510	same CDS as NM_001127511
	NM_001127511	2	2	NM_007462
APC2
	NM_005883	3	3	NM_011789
APCDD1
	NM_153000	1	1	NM_133237
APEH
	NM_001640	1	1	NM_146226
APEX1
	NM_001641	same CDS as NM_080648
	NM_080648	same CDS as NM_080649
	NM_080649	2	2	NM_009687
APEX2
	NM_014481	2	2	NM_029943
APH1A
	NM_001077628	1	1	NM_146134
	NM_016022	1	1	NM_146104
APH1B
	NM_001145646	0	0	NM_177583
	NM_031301	1	1	NM_177583
API5
	NM_001142930	3	3	NM_007466
	NM_001142931	0	0	NM_007466
	NM_006595	1	1	NM_007466
APIP
	NM_015957	2	2	NM_019735
APITD1
	NM_198544	3	3	NM_027263
	NM_199294	3	3	NM_027263
	NM_199295	0	0	NM_027263
APLF
	NM_173545	3	3	NM_024251
APLP1
	NM_001024807	2	2	NM_007467
	NM_005166	2	2	NM_007467
APLP2
	NM_001142276	1	1	NM_001102455
	NM_001142277	1	1	NM_009691
	NM_001142278	0	0	NM_009691
	NM_001642	0	1	NM_001102455
APOA1BP
	NM_144772	3	3	NM_144897
APOB
	NM_000384	3	3	NM_009693
APOB48R
	NM_018690	0	0	NM_138310
APOBEC1
	NM_001644	3	3	NM_031159
APOBEC3F
	NM_145298	0	0	NM_030255
APOD
	NM_001647	1	1	NM_007470
APOH
	NM_000042	1	1	NM_013475
APOM
	NM_019101	2	2	NM_018816
APOO
	NM_024122	1	1	NM_026673
APOOL
	NM_198450	0	2	NM_026565
APP
	NM_000484	0	1	NM_007471
	NM_001136129	0	0	NM_007471
	NM_001136130	0	0	NM_007471
	NM_201413	0	1	NM_007471
	NM_201414	1	1	NM_007471
APPBP2
	NM_006380	1	1	NM_025825
APPL1
	NM_012096	2	2	NM_145221
APPL2
	NM_018171	2	2	NM_145220
APRT
	NM_000485	1	1	NM_009698
	NM_001030018	3	3	NM_009698
APTX
	NM_017692	same CDS as NM_175071
	NM_175069	0	0	NM_025545
	NM_175071	0	0	NM_001025444
	NM_175072	0	3	NM_001025444
	NM_175073	0	0	NM_001025444
AQP1
	NM_198098	1	1	NM_007472
AQP2
	NM_000486	1	1	NM_009699
AQP3
	NM_004925	1	1	NM_016689
AQP4
	NM_001650	1	1	NM_009700
	NM_004028	0	1	NM_009700
AQP5
	NM_001651	1	1	NM_009701
AQP6
	NM_001652	0	2	NM_175087
AQP7
	NM_001170	0	0	NM_007473
AQP8
	NM_001169	1	1	NM_007474
AQP9
	NM_020980	1	1	NM_022026
AQR
	NM_014691	3	3	NM_009702
AR
	NM_000044	3	3	NM_013476
	NM_001011645	3	3	NM_013476
ARAF
	NM_001654	2	2	NM_009703
ARAP1
	NM_001040118	0	0	NM_001040111
	NM_001135190	0	0	NM_001040112
	NM_015242	0	0	NM_001040112
ARAP2
	NM_015230	3	3	NM_178407
ARAP3
	NM_022481	2	2	NM_139206
ARCN1
	NM_001142281	0	0	NM_145985
	NM_001655	1	1	NM_145985
ARD1A
	NM_003491	1	1	NM_019870
AREG
	NM_001657	3	3	NM_009704
ARF1
	NM_001024226	same CDS as NM_001024227
	NM_001024227	same CDS as NM_001024228
	NM_001024228	same CDS as NM_001658
	NM_001658	1	1	NM_001130408
ARF3
	NM_001659	1	1	NM_007478
ARF4
	NM_001660	1	1	NM_007479
ARF5
	NM_001662	1	1	NM_007480
ARFGAP1
	NM_018209	3	3	NM_145760
	NM_175609	0	0	NM_145760
ARFGAP2
	NM_032389	2	2	NM_023854
ARFGAP3
	NM_001142293	0	0	NM_025445
	NM_014570	3	3	NM_025445
ARFGEF1
	NM_006421	2	2	NM_001102430
ARFGEF2
	NM_006420	3	3	NM_001085495
ARFIP1
	NM_001025593	same CDS as NM_014447
	NM_001025595	1	1	NM_001081093
	NM_014447	0	1	NM_001081093
ARFIP2
	NM_012402	1	1	NM_029802
ARFRP1
	NM_001134758	0	0	NM_029702
	NM_003224	1	1	NM_029702
ARG1
	NM_000045	2	2	NM_007482
ARG2
	NM_001172	1	1	NM_009705
ARGLU1
	NM_018011	2	2	NM_176849
ARHGAP1
	NM_004308	1	1	NM_146124
ARHGAP10
	NM_024605	1	1	NM_030113
ARHGAP11A
	NM_014783	3	3	NM_181416
	NM_199357	0	2	NM_181416
ARHGAP12
	NM_018287	0	0	NM_001039692
ARHGAP15
	NM_018460	0	0	NM_153820
ARHGAP17
	NM_001006634	3	3	NM_144529
	NM_018054	3	3	NM_001122641
ARHGAP18
	NM_033515	2	2	NM_176837
ARHGAP19
	NM_032900	1	1	NM_027667
ARHGAP20
	NM_020809	3	3	NM_175535
ARHGAP21
	NM_020824	3	3	NM_001128084
ARHGAP22
	NM_021226	3	3	NM_153800
ARHGAP24
	NM_001025616	2	2	NM_029270
	NM_001042669	2	2	NM_146161
	NM_031305	2	2	NM_146161
ARHGAP25
	NM_001007231	2	2	NM_001037727
	NM_014882	3	3	NM_175476
ARHGAP26
	NM_001135608	3	3	NM_175164
	NM_015071	1	1	NM_175164
ARHGAP27
	NM_001159330	0	3	NM_133715
	NM_199282	0	0	NM_133715
ARHGAP28
	NM_001010000	0	0	NM_172964
	NM_030672	0	0	NM_172964
ARHGAP29
	NM_004815	3	3	NM_172525
ARHGAP30
	NM_001025598	3	3	NM_001005508
	NM_181720	0	0	NM_001005508
ARHGAP4
	NM_001666	3	3	NM_138630
ARHGAP5
	NM_001030055	2	2	NM_009706
	NM_001173	2	2	NM_009706
ARHGAP6
	NM_006125	0	3	NM_009707
	NM_013423	0	0	NM_178754
	NM_013427	3	3	NM_009707
ARHGAP8
	NM_001017526	0	0	NM_028455
	NM_181335	3	3	NM_028455
ARHGAP9
	NM_001080156	0	0	NM_146011
	NM_001080157	0	0	NM_146011
	NM_032496	0	0	NM_146011
ARHGDIA
	NM_004309	1	1	NM_133796
ARHGDIB
	NM_001175	2	2	NM_007486
ARHGDIG
	NM_001176	1	1	NM_008113
ARHGEF1
	NM_004706	0	0	NM_008488
	NM_198977	0	0	NM_008488
	NM_199002	0	0	NM_008488
ARHGEF10
	NM_014629	2	2	NM_172751
ARHGEF10L
	NM_001011722	2	2	NM_001112722
	NM_018125	0	0	NM_001112722
ARHGEF11
	NM_014784	0	0	NM_001003912
	NM_198236	0	3	NM_001003912
ARHGEF12
	NM_015313	2	2	NM_027144
ARHGEF15
	NM_173728	3	3	NM_177566
ARHGEF16
	NM_014448	2	2	NM_001112744
ARHGEF17
	NM_014786	3	3	NM_001081116
ARHGEF18
	NM_001130955	3	3	NM_133962
	NM_015318	3	3	NM_133962
ARHGEF19
	NM_153213	2	2	NM_172520
ARHGEF2
	NM_004723	0	2	NM_008487
ARHGEF3
	NM_001128615	0	0	NM_027871
	NM_001128616	2	2	NM_027871
	NM_019555	0	3	NM_027871
ARHGEF4
	NM_015320	0	0	NM_183019
	NM_032995	0	0	NM_183019
ARHGEF5
	NM_005435	3	3	NM_133674
ARHGEF6
	NM_004840	2	2	NM_152801
ARHGEF7
	NM_001113511	0	0	NM_001113517
	NM_001113512	0	0	NM_001113517
	NM_001113513	same CDS as NM_003899
	NM_003899	1	1	NM_017402
	NM_145735	1	1	NM_001113517
ARHGEF9
	NM_015185	1	1	NM_001033329
ARID1A
	NM_006015	2	2	NM_001080819
	NM_139135	3	3	NM_001080819
ARID1B
	NM_017519	3	3	NM_001085355
	NM_020732	0	0	NM_001085355
	NM_175863	0	0	NM_001085355
ARID2
	NM_152641	0	0	NM_175251
ARID3A
	NM_005224	3	3	NM_007880
ARID3B
	NM_006465	3	3	NM_019689
ARID4B
	NM_016374	2	2	NM_194262
	NM_031371	2	2	NM_198122
ARID5A
	NM_212481	0	3	NM_145996
ARID5B
	NM_032199	2	2	NM_023598
ARIH1
	NM_005744	2	2	NM_019927
ARIH2
	NM_006321	2	2	NM_011790
ARL1
	NM_001177	1	1	NM_025859
ARL10
	NM_173664	2	2	NM_019968
ARL13B
	NM_144996	0	2	NM_026577
	NM_182896	2	2	NM_026577
ARL15
	NM_019087	1	1	NM_172595
ARL2
	NM_001667	1	1	NM_019722
ARL2BP
	NM_012106	1	1	NM_024191
ARL3
	NM_004311	1	1	NM_019718
ARL5A
	NM_001037174	same CDS as NM_177985
	NM_012097	1	1	NM_182994
	NM_177985	0	0	NM_182994
ARL5B
	NM_178815	2	2	NM_029466
ARL6
	NM_032146	same CDS as NM_177976
	NM_177976	1	1	NM_019665
ARL6IP1
	NM_015161	1	1	NM_019419
ARL6IP4
	NM_001002251	same CDS as NM_016638
	NM_001002252	0	0	NM_144509
	NM_016638	0	0	NM_144509
	NM_018694	0	0	NM_144509
ARL6IP6
	NM_152522	1	1	NM_022989
ARL8A
	NM_138795	1	1	NM_026823
ARL8B
	NM_018184	1	1	NM_026011
ARMC1
	NM_018120	1	1	NM_028840
ARMC10
	NM_001161009	2	2	NM_026034
	NM_001161010	0	0	NM_026034
	NM_001161011	same CDS as NM_001161012
	NM_001161012	0	3	NM_026034
	NM_001161013	0	0	NM_026034
	NM_031905	0	0	NM_026034
ARMC2
	NM_032131	3	3	NM_001034858
ARMC3
	NM_173081	0	2	NM_001081083
ARMC4
	NM_018076	3	3	NM_001081393
ARMC5
	NM_001105247	3	3	NM_146205
	NM_024742	0	0	NM_146205
ARMC6
	NM_033415	3	3	NM_133972
ARMC8
	NM_014154	same CDS as NM_213654
	NM_015396	3	3	NM_028768
	NM_213654	0	3	NM_028768
ARNT
	NM_001668	2	2	NM_001037737
	NM_178426	0	0	NM_001037737
	NM_178427	2	2	NM_009709
ARNT2
	NM_014862	3	3	NM_007488
ARNTL
	NM_001030272	same CDS as NM_001178
	NM_001030273	3	3	NM_007489
	NM_001178	2	1	NM_007489	d5ab27a673:20
ARNTL2
	NM_020183	0	0	NM_172309
ARPC1A
	NM_006409	1	1	NM_019767
ARPC1B
	NM_005720	1	1	NM_023142
ARPC2
	NM_005731	same CDS as NM_152862
	NM_152862	1	1	NM_029711
ARPC3
	NM_005719	1	1	NM_019824
ARPC4
	NM_005718	1	1	NM_026552
ARPC5
	NM_005717	1	1	NM_026369
ARPC5L
	NM_030978	1	1	NM_028809
ARPP-21
	NM_001025068	same CDS as NM_001025069
	NM_001025069	same CDS as NM_198399
	NM_016300	2	2	NM_033264
	NM_198399	2	2	NM_028755
ARR3
	NM_004312	3	3	NM_133205
ARRB1
	NM_004041	1	1	NM_177231
	NM_020251	1	1	NM_178220
ARRB2
	NM_004313	2	2	NM_145429
	NM_199004	0	0	NM_145429
ARRDC1
	NM_152285	2	2	NM_178408
ARRDC2
	NM_001025604	3	3	NM_027560
	NM_015683	1	1	NM_027560
ARRDC3
	NM_020801	1	1	NM_001042591
ARRDC4
	NM_183376	2	2	NM_001042592
ARSA
	NM_000487	same CDS as NM_001085425
	NM_001085425	same CDS as NM_001085426
	NM_001085426	same CDS as NM_001085427
	NM_001085427	2	2	NM_009713
	NM_001085428	0	0	NM_009713
ARSB
	NM_000046	2	2	NM_009712
	NM_198709	0	0	NM_009712
[truncated: 29,278 more rows]

## Sheet: MOUSE->HUMAN TRANSCRIPTS
GENE	REFSEQ	BEST MATCH IN HUMAN REFSEQ (CLASS)	BEST MATCH IN ASPIC (CLASS)	BEST REFSEQ ORTHOLOG	BEST ASPIC ORHOLOG (IF BETTER THAN A REFSEQ)
0610007C21RIK
	NM_027855	3	3	NM_080592
	NM_212470	3	3	NM_016085
0610007L01RIK
	NM_001081394	1	1	NM_017994
0610007P08RIK
	NM_001013608	0	0	NM_001010895
	NM_023507	3	3	NM_001010895
0610007P14RIK
	NM_021446	1	1	NM_007176
0610007P22RIK
	NM_026676	3	3	NM_001001410
0610009D07RIK
	NM_025323	1	1	NM_016047
0610009O20RIK
	NM_024179	3	3	NM_001142603
0610010F05RIK
	NM_027860	1	1	NM_001129993
0610010K14RIK
	NM_026757	2	2	NM_001142799
0610011F06RIK
	NM_026686	1	1	NM_032366
0610031J06RIK
	NM_020003	2	2	NM_144580
0610037L13RIK
	NM_028754	0	3	NM_017887
0610037P05RIK
	NM_025345	2	2	NM_144600
0610038D11RIK
	NM_026306	1	1	NM_016404
0610038F07RIK
	NM_025333	2	2	NM_017841
0910001L09RIK
	NM_001081108	1	1	NM_001008395
1100001E04RIK (NO REF ORTHO)
	NM_001081123	0	0
1110001A07RIK
	NM_025377	2	2	NM_182620
1110002N22RIK
	NM_183275	2	2	NM_024683
1110003E01RIK
	NM_133697	1	1	NM_174921
1110004E09RIK
	NM_026502	1	1	NM_021254
1110004F10RIK
	NM_019772	2	2	NM_014267
1110005A03RIK
	NM_028865	0	0	NM_001080510
1110007A13RIK
	NM_145955	1	1	NM_024834
1110007C09RIK
	NM_026738	1	1	NM_032310
1110007L15RIK
	NM_026269	1	1	NM_015949
1110008F13RIK
	NM_026124	1	1	NM_018840
1110008L16RIK
	NM_025373	2	2	NM_014672
1110012J17RIK
	NM_001114098	0	0	NM_015210
	NM_172963	0	0	NM_015210
1110013L07RIK
	NM_001014995	2	2	NM_006589
1110014N23RIK
	NM_001081041	1	1	NM_013265
1110017D15RIK
	NM_001048005	2	2	NM_032596
1110018G07RIK
	NM_178065	1	1	NM_001039479
1110018J18RIK
	NM_025370	1	1	NM_153698
1110020G09RIK
	NM_001040395	3	3	NM_001085411
	NM_001085410	0	0	NM_001085411
1110021L09RIK
	NM_183116	2	2	NM_052831
1110028C15RIK
	NM_001122738	3	3	NM_152519
	NM_177645	0	0	NM_152519
1110031I02RIK
	NM_025402	2	2	NM_024648
1110032A03RIK
	NM_023483	3	3	NM_022761
1110032A13RIK
	NM_199197	3	3	NM_024805
1110032E23RIK
	NM_133187	2	2	NM_016613
1110034B05RIK
	NM_001037742	1	1	NM_001039693
	NM_001114102	0	1	NM_001039693
1110036O03RIK
	NM_176830	3	3	NM_006455
1110037F02RIK
	NM_001081183	0	0	NM_015496
1110038D17RIK
	NM_175133	2	1	NM_031444	242198a9c7:7
1110038F14RIK
	NM_054099	0	0	NM_023080
1110049B09RIK
	NM_001024478	3	3	NM_152750
1110049F12RIK
	NM_025411	1	1	NM_020362
1110051M20RIK
	NM_175123	1	1	NM_024113
1110054O05RIK
	NM_001013577	1	1	NM_021218
1110057K04RIK
	NM_172401	2	2	NM_021925
1110059E24RIK
	NM_025423	2	2	NM_182505
1110067D22RIK
	NM_173752	1	1	NM_014181
1190002A17RIK
	NM_001033874	1	1	NM_152572
1190002H23RIK
	NM_025427	1	1	NM_014059
1190005F20RIK
	NM_026876	2	2	NM_030934
1200002N14RIK
	NM_027878	1	1	NM_018370
1200003C05RIK
	NM_024205	1	1	NM_016475
1200009I06RIK
	NM_028807	2	2	NM_001077594
1200011I18RIK
	NM_026177	3	3	NM_018559
1200011M11RIK
	NM_024262	1	1	NM_018149
1200014J11RIK
	NM_025818	3	3	NM_001114118
1200014M14RIK
	NM_026173	3	3	NM_001099271
1200016B10RIK
	NM_025819	0	0	NM_001105518
1300010F03RIK
	NM_027906	2	2	NM_015058
	NM_173758	2	2	NM_001009814
1500001A10RIK
	NM_026886	2	2	NM_194286
1500001M20RIK
	NM_026894	0	1	NM_138807
1500002O20RIK
	NM_028047	1	1	NM_019108
1500003O03RIK
	NM_019769	1	1	NM_007236
1500010J02RIK
	NM_001013256	2	2	NM_025099
	NM_001143790	2	2	NM_025099
1500011H22RIK
	NM_026883	3	3	NM_013300
1500015O10RIK
	NM_024283	1	1	NM_032411
1500035H01RIK
	NM_023831	0	2	NM_020153
1500041N16RIK
	NM_026399	1	1	NM_001099737
1600002H07RIK
	NM_028056	3	3	NM_025108
1600027N09RIK
	NM_028479	1	1	NM_018270
1600029D21RIK
	NM_029639	3	3	NM_001145024
1700001O22RIK
	NM_198000	0	0	NM_199350
1700007G11RIK
	NM_001024614	1	1	NM_152770
1700009P17RIK
	NM_001081275	3	3	NM_001013625
1700010I14RIK
	NM_025851	0	0	NM_144980
1700011F14RIK
	NM_029372	3	3	NM_198515
1700011H14RIK
	NM_025956	2	2	NM_018168
1700012A16RIK
	NM_001033162	3	3	NM_030933
1700013F07RIK
	NM_029314	3	3	NM_001122961
1700016C15RIK
	NM_027077	2	2	NM_001012970
1700016G05RIK
	NM_026317	2	2	NM_001008270
1700017N19RIK
	NM_001081246	2	2	NM_152589
1700018L24RIK
	NM_029326	0	0	NM_152324
1700019E19RIK
	NM_029601	3	3	NM_052873
1700019N19RIK
	NM_026208	0	0	NM_144661
1700020C11RIK
	NM_026443	1	1	NM_016498
1700020O03RIK
	NM_027405	3	3	NM_017972
1700021K02RIK
	NM_001017407	0	3	NM_152710
	NM_001017409	0	3	NM_152710
	NM_001017419	2	2	NM_152710
	NM_001017433	3	3	NM_152710
	NM_001017441	0	3	NM_152710
	NM_023064	0	3	NM_152710
1700021K19RIK
	NM_172615	0	0	NM_014687
1700023A16RIK
	NM_027059	0	0	NM_001145010
1700023B02RIK
	NM_025854	1	1	NM_004882
1700025G04RIK
	NM_197990	1	1	NM_030806
1700026L06RIK
	NM_027283	1	1	NM_018956
1700027A23RIK
	NM_029604	3	3	NM_181643
1700027D21RIK
	NM_029661	2	2	NM_001142854
1700028K03RIK
	NM_182745	2	2	NM_001012425
1700028P14RIK
	NM_026188	2	2	NM_001010940
1700029J07RIK
	NM_001033148	3	3	NM_001114357
1700030K09RIK
	NM_028170	3	3	NM_032207
1700034H14RIK
	NM_025969	2	2	NM_014177
1700037H04RIK
	NM_026091	3	1	NM_001039140	e41b8e1988:6
1700040I03RIK
	NM_028505	0	3	NM_032319
1700040L02RIK
	NM_028491	0	0	NM_173554
1700047I17RIK1
	NM_028527	3	3	NM_001079519
1700052N19RIK
	NM_024261	2	2	NM_024573
1700057K13RIK
	NM_028540	0	0	NM_032126
1700058C13RIK
	NM_028528	3	3	NM_178466
1700081D17RIK
	NM_028560	3	3	NM_144962
1700081L11RIK
	NM_001081045	0	0	NM_015443
1700088E04RIK
	NM_138581	2	2	NM_032561
1700093K21RIK
	NM_001110133	same CDS as NM_026105
	NM_026105	3	3	NM_001143959
1700094C09RIK
	NM_024279	3	3	NM_145248
1700106N22RIK
	NM_028576	1	1	NM_024766
1700112E06RIK
	NM_028275	0	0	NM_032024
1810005K13RIK
	NM_001136181	2	2	NM_001136180
1810007M14RIK
	NM_026110	2	2	NM_016631
1810007P19RIK
	NM_172701	0	0	NM_145047
1810008A18RIK
	NM_133998	3	2	NM_058190	7ae2bf8b63:6
1810013L24RIK
	NM_001081400	1	1	NM_014117
1810014F10RIK
	NM_026928	2	2	NM_001098483
1810027O10RIK
	NM_026982	1	1	NM_152766
1810029B16RIK
	NM_025465	3	3	NM_018352
1810030O07RIK
	NM_175141	2	2	NM_144970
1810031K17RIK
	NM_026977	2	2	NM_015680
1810033B17RIK
	NM_026985	3	3	NM_174918
1810034K20RIK
	NM_023397	3	3	NM_138476
1810035L17RIK
	NM_026958	2	2	NM_031210
1810043G02RIK
	NM_026431	3	3	NM_004928
1810046J19RIK
	NM_025559	1	1	NM_032339
1810055E12RIK
	NM_026437	1	1	NM_207009
1810074P20RIK
	NM_026194	2	2	NM_015323
2010001M09RIK
	NM_027222	2	2	NM_016459
2010005J08RIK
	NM_178623	3	3	NM_001077663
2010007H12RIK
	NM_027242	3	3	NM_145030
2010012O05RIK
	NM_025563	2	2	NM_001136200
2010015L04RIK
	NM_177674	0	0	NM_001080484
2010106G01RIK
	NM_023220	2	2	NM_032802
2010110P09RIK
	NM_027363	1	1	NM_022097
2010111I01RIK
	NM_028079	0	2	NM_032823
2010204N08RIK
	NM_001081137	3	3	NM_001041
2010209O12RIK
	NM_133913	2	2	NM_019015
2010317E24RIK
	NM_001081085	0	0	NM_178448
2010321M09RIK
	NM_001077631	same CDS as NM_175153
	NM_175153	2	2	NM_030800
2200002D01RIK
	NM_028179	3	3	NM_033520
2200002K05RIK
	NM_026955	2	2	NM_001144871
2210009G21RIK
	NM_001038641	same CDS as NM_028834
	NM_028201	0	0	NM_001009608
	NM_028834	3	3	NM_001009608
2210012G02RIK
	NM_025617	2	2	NM_153035
2210016L21RIK
	NM_028211	3	3	NM_022895
2210018M11RIK
	NM_172280	0	0	NM_020193
2210404O07RIK
	NM_001099917	3	3	NM_001136503
2210408I21RIK
	NM_001145676	0	0	NM_001145678
2310001A20RIK
	NM_027977	2	2	NM_020531
2310003C23RIK
	NM_029607	1	1	NM_017896
2310003F16RIK
	NM_026318	1	1	NM_016400
2310003H01RIK
	NM_027980	2	2	NM_001109760
2310003L22RIK
	NM_027093	2	2	NM_024120
2310005N01RIK
	NM_027310	0	1	NM_022756
2310005N03RIK
	NM_025511	2	2	NM_198076
2310007B03RIK
	NM_001159940	same CDS as NM_172411
	NM_172411	3	3	NM_001085437
2310007F21RIK
	NM_025857	2	2	NM_024666
2310007H09RIK
	NM_029609	1	1	NM_022126
2310008H04RIK
	NM_146068	3	3	NM_001080394
2310008H09RIK
	NM_023197	0	0	NM_001012991
2310021P13RIK
	NM_027996	3	3	NM_015037
2310022A10RIK
	NM_001122767	0	0	NM_178830
	NM_175107	0	0	NM_178830
2310022B05RIK
	NM_175149	3	3	NM_032800
2310028H24RIK
	NM_001159583	1	1	NM_147202
	NM_027993	3	1	NM_147202	90fe855380:7
2310030G06RIK
	NM_025865	3	3	NM_080659
2310033P09RIK
	NM_024210	2	2	NM_024319
2310037I24RIK
	NM_133714	2	2	NM_017822
2310044H10RIK
	NM_197991	3	3	NM_175063
2310045A20RIK
	NM_172710	3	3	NM_015187
2310046K01RIK
	NM_027172	3	3	NM_033409
2310046O06RIK
	NM_175273	0	2	NM_020447
2310047O13RIK
	NM_024185	2	2	NM_024948
2310057J16RIK
	NM_027171	3	3	NM_020902
2310057J18RIK
	NM_026336	3	3	NM_001010905
2310057M21RIK
	NM_026655	2	2	NM_024942
2310061F22RIK
	NM_153775	3	3	NM_001012759
2310061I04RIK
	NM_001033630	1	1	NM_001109938
2310065K24RIK
	NM_028221	2	2	NM_024946
2310067B10RIK
	NM_028014	2	2	NM_014738
2310076L09RIK
	NM_001077348	same CDS as NM_025874
	NM_025874	0	0	NM_001013706
2310079F23RIK
	NM_030208	0	0	NM_152544
2310079N02RIK
	NM_025636	1	1	NM_032324
2400001E08RIK
	NM_025605	1	1	NM_017907
2400003C14RIK
	NM_028018	0	2	NM_014761
2410002I01RIK
	NM_183137	0	3	NM_144679
2410002O22RIK
	NM_001093759	1	1	NM_024941
	NM_001093760	2	1	NM_001093756	826f3cef4e:12
	NM_025879	1	1	NM_001093755
2410015M20RIK
	NM_153152	2	2	NM_205767
2410017P07RIK
	NM_026643	0	0	NM_001083535
	NM_029132	3	3	NM_001083535
2410022L05RIK
	NM_025556	3	2	NM_018405	8be4384f69:4
2410042D21RIK
	NM_024254	3	3	NM_024713
2410091C18RIK
	NM_028611	3	3	NM_144736
2410131K14RIK
	NM_001081236	1	1	NM_024738
2500003M10RIK
	NM_023215	0	1	NM_015607
2510003E04RIK
	NM_028197	2	2	NM_015634
2510006D16RIK
	NM_029748	1	1	NM_019118
2510012J08RIK
	NM_027381	0	0	NM_001080543
2510049I19RIK
	NM_026455	1	1	NM_014077
2600010E01RIK (NO REF ORTHO)
	NM_001083810	same CDS as NM_001110849
	NM_001110849	same CDS as NM_175181
	NM_175181	0	2
2610002I17RIK
	NM_001081381	1	1	NM_001031703
2610018G03RIK (NO REF ORTHO)
	NM_133729	0	1
2610021K21RIK
	NM_030172	2	2	NM_145231
2610024G14RIK
	NM_019836	3	3	NM_032313
2610027L16RIK
	NM_026403	1	1	NM_174913
2610028A01RIK
	NM_028228	2	2	NM_017884
2610028H24RIK
	NM_029816	0	0	NM_058180
2610029G23RIK
	NM_026312	3	3	NM_016500
2610034B18RIK
	NM_027420	1	1	NM_182616
2610036D13RIK
	NM_029282	2	2	NM_014657
2610039C10RIK
	NM_025642	3	3	NM_018944
2610101N10RIK
	NM_001114977	1	1	NM_001080415
	NM_026476	0	0	NM_001080415
2610109H07RIK
	NM_027426	3	3	NM_198545
2610110G12RIK
	NM_001142744	0	1	NM_024909
	NM_001142745	1	1	NM_024909
	NM_028476	0	1	NM_024909
2610301B20RIK
	NM_026005	2	2	NM_177965
2610507B11RIK
	NM_001002004	2	2	NM_014680
2610528E23RIK
	NM_025599	2	2	NM_032359
2700029M09RIK
	NM_028299	1	1	NM_017867
2700045P11RIK
	NM_028277	1	1	NM_001145204
2700049P18RIK
	NM_175382	1	1	NM_001123168
2700050L05RIK
	NM_145995	0	0	NM_015608
	NM_178115	0	2	NM_015608
2700060E02RIK
	NM_026528	1	1	NM_016039
2700062C07RIK
	NM_026529	3	3	NM_031446
2700078E11RIK
	NM_030197	3	3	NM_153810
2700078K21RIK
	NM_028308	2	2	NM_053005
2700081O15RIK
	NM_175381	2	2	NM_001144936
2810002N01RIK
	NM_026511	3	3	NM_032374
2810004N23RIK
	NM_025615	3	3	NM_152379
2810022L02RIK
	NM_144882	1	1	NM_001100422
2810046L04RIK
	NM_173382	3	3	NM_025138
2810055F11RIK
	NM_026038	1	1	NM_144581
2810403A07RIK
	NM_028814	2	2	NM_014949
2810405K02RIK
	NM_025582	2	2	NM_152371
2810407C02RIK
	NM_001040396	1	1	NM_016275
2810417H13RIK
	NM_026515	2	2	NM_014736
2810433K01RIK
	NM_025581	2	2	NM_145060
2810452K22RIK
	NM_026048	1	1	NM_032630
2900006K08RIK
	NM_028377	3	3	NM_025057
2900010M23RIK
	NM_026063	3	3	NM_032340
2900011O08RIK
	NM_144518	2	2	NM_033201
2900064A13RIK
	NM_133749	2	2	NM_020154
2900083I11RIK
	NM_021403	3	3	NM_001110199
2900092C05RIK
	NM_028434	3	3	NM_152474
3010026O09RIK
	NM_026543	2	2	NM_016175
3110001K24RIK
	NM_029389	0	3	NM_019054
3110002H16RIK
	NM_029623	1	1	NM_013326
3110009E18RIK
	NM_028439	1	1	NM_001017927
3110035E14RIK
	NM_178399	2	2	NM_152765
3110040N11RIK
	NM_026077	3	1	NM_001160114	bc412082bc:4
3110043O21RIK
	NM_001081343	1	1	NM_018325
3110047P20RIK
	NM_177006	1	1	NM_001144990
3110056O03RIK
	NM_175195	0	0	NM_152988
3110057O12RIK
	NM_026622	0	0	NM_001039717
3110082I17RIK
	NM_028469	2	2	NM_001134395
3200002M19RIK
	NM_027532	0	0	NM_014042
3300001P08RIK
	NM_026313	0	2	NM_006107
3632451O06RIK
	NM_026142	0	0	NM_001001872
3830406C13RIK
	NM_146051	3	3	NM_020685
	NM_178141	2	2	NM_020685
3930401K13RIK
	NM_001079814	2	2	NM_032569
	NM_028720	3	2	NM_032569	dbe2cec5b8:16
4430402I18RIK
	NM_198651	0	0	NM_001039395
4432412L15RIK
	NM_028877	0	0	NM_001145028
4631416L12RIK
	NM_001081295	2	2	NM_015595
4632411B12RIK
	NM_172652	2	2	NM_001115016
4632415K11RIK
	NM_028883	2	2	NM_020947
4632428N05RIK
	NM_001159572	2	2	NM_022153
	NM_028732	2	2	NM_022153
4632434I11RIK
	NM_001080995	3	3	NM_145018
4732418C07RIK
	NM_172698	0	0	NM_014774
4732471D19RIK
	NM_176987	0	3	NM_198567
4831426I19RIK
	NM_001042699	2	2	NM_152592
	NM_172500	0	0	NM_152592
4833418A01RIK
	NM_198005	0	0	NM_025000
4833420G17RIK
	NM_001113550	same CDS as NM_026127
	NM_026127	2	2	NM_198566
4833424O15RIK
	NM_029425	1	1	NM_001010861
4833427G06RIK
	NM_177702	2	2	NM_001100388
4833439L19RIK
	NM_133797	2	2	NM_001079685
4921507P07RIK
	NM_027564	2	2	NM_138811
4921513D23RIK
	NM_001081154	2	2	NM_014647
4921515J06RIK
	NM_001078646	same CDS as NM_025723
	NM_025723	2	2	NM_001102592
4921524J17RIK
	NM_025722	1	1	NM_001001436
4921528I01RIK
	NM_027616	2	2	NM_001105528
4922501C03RIK
	NM_199316	3	3	NM_014895
4922505G16RIK
	NM_001039557	0	0	NM_152503
4930402E16RIK
	NM_198308	2	2	NM_017990
4930402H24RIK
	NM_029432	2	2	NM_001009984
4930404N11RIK
	NM_001014836	2	2	NM_001135580
4930412F15RIK
	NM_175517	0	3	NM_001012446
4930417G10RIK
	NM_029107	0	0	NM_001040710
4930420K17RIK
	NM_001081029	1	1	NM_024315
4930427A07RIK
	NM_134041	2	2	NM_001134875
4930430F08RIK
	NM_175128	2	2	NM_001009894
4930432K09RIK
	NM_028648	3	3	NM_214711
4930432K21RIK
	NM_029045	0	3	NM_024323
4930452B06RIK
	NM_028934	0	0	NM_198463
4930455C21RIK
	NM_024273	1	1	NM_016589
4930455F23RIK
	NM_029115	2	2	NM_021179
4930471M23RIK
	NM_175675	2	2	NM_017877
4930473A06RIK
	NM_001081012	2	2	NM_173550
4930500O05RIK
	NM_001085508	1	1	NM_001042589
4930505A04RIK
	NM_001100394	3	3	NM_001100396
4930506M07RIK
	NM_001114312	1	1	NM_001127211
	NM_175172	1	1	NM_018330
4930511I11RIK
	NM_026290	3	1	NM_145028	4f8f71655c:6
4930522H14RIK
	NM_026291	3	3	NM_001136508
4930524B15RIK
	NM_026262	0	0	NM_001144954
4930529M08RIK
	NM_175280	0	3	NM_015585
4930534B04RIK
	NM_181815	3	3	NM_152446
4930539E08RIK
	NM_172450	0	0	NM_001010903
4930550C14RIK
	NM_029247	2	2	NM_152587
4930555I21RIK
	NM_030189	0	3	NM_178122
4930562C15RIK
	NM_030192	3	3	NM_001145011
4930578C19RIK
	NM_175228	2	2	NM_176819
4930578I06RIK
	NM_026359	2	2	NM_001040032
4930578N16RIK
	NM_001077684	3	3	NM_001085447
4930579C15RIK
	NM_027089	3	3	NM_020641
4930579J09RIK
	NM_133689	2	2	NM_145017
4930583H14RIK
	NM_026358	3	3	NM_032623
4930588N13RIK
	NM_029464	3	3	NM_152325
4930590J08RIK
	NM_198668	0	0	NM_032137
4931406C07RIK
	NM_133732	0	1	NM_014039
4931406P16RIK
	NM_172741	3	3	NM_014686
4931408A02RIK
	NM_027627	0	0	NM_058187
4931414P19RIK
	NM_028890	2	2	NM_001130706
4931429I11RIK
	NM_001081121	3	3	NM_024806
4931432M23RIK
	NM_027640	0	0	NM_001080492
4932417I16RIK
	NM_001033321	2	2	NM_001077418
4932425I24RIK
	NM_001081025	3	3	NM_033364
4932431H17RIK
	NM_001081262	0	0	NM_152394
4932441K18RIK
	NM_178935	2	2	NM_018360
4933400C05RIK
	NM_177801	3	3	NM_152343
4933401F05RIK
	NM_001081063	3	3	NM_198464
4933402J07RIK
	NM_177901	0	0	NM_144602
4933406J08RIK
	NM_028914	2	2	NM_152448
4933407H18RIK
	NM_001081101	3	3	NM_020894
4933407N01RIK
	NM_025745	1	1	NM_015701
4933411K20RIK
	NM_025747	3	3	NM_020827
4933417A18RIK
	NM_025750	0	0	NM_001085401
4933421E11RIK
	NM_001039488	3	3	NM_018372
4933424B01RIK
	NM_138757	0	0	NM_018164
4933426M11RIK
	NM_178682	2	2	NM_014734
4933427D14RIK
	NM_028963	3	3	NM_014804
4933429F08RIK
	NM_177828	2	2	NM_001001669
4933430I17RIK
	NM_177607	0	0	NM_152786
4933433C11RIK
	NM_028961	2	2	NM_001004353
4933434E20RIK
	NM_025762	1	1	NM_001098616
	NM_027500	0	1	NM_001098616
4933437F05RIK
	NM_027744	3	3	NM_001113475
4933439F18RIK
	NM_025757	3	3	NM_024052
5031414D18RIK
	NM_198642	3	3	NM_025113
5031439G07RIK
	NM_001033273	3	3	NM_015264
5033411D12RIK
	NM_138654	0	3	NM_024728
5033414D02RIK
	NM_026362	1	1	NM_018465
5133400G04RIK
	NM_027733	0	0	NM_194296
	NM_029485	1	1	NM_194296
5330417C22RIK
	NM_001033304	0	3	NM_020775
5330431N19RIK
	NM_172639	1	1	NM_015448
5730403B10RIK
	NM_025670	1	1	NM_013399
5730410E15RIK
	NM_001032727	3	3	NM_001099756
	NM_176998	0	0	NM_001099754
	NM_178765	2	2	NM_001099754
5730419I09RIK
	NM_001109688	3	3	NM_014802
	NM_029081	0	0	NM_014802
	NM_029897	2	2	NM_014802
5730427N09RIK
	NM_021552	1	1	NM_014886
5730455O13RIK
	NM_001081075	1	1	NM_145246
5730455P16RIK
	NM_027472	2	2	NM_022344
5730469M10RIK
	NM_027464	3	1	NM_032333	d44fe079a9:6
5730470L24RIK (NO REF ORTHO)
	NM_025679	0	1
5730494M16RIK
	NM_001004361	2	2	NM_015476
	NM_001142697	0	2	NM_015476
	NM_001142698	3	3	NM_015476
5830405N20RIK
	NM_183264	0	3	NM_001136030
5830415F09RIK
	NM_029086	0	0	NM_016481
5830433M19RIK
	NM_026368	3	3	NM_024828
5930434B04RIK
	NM_029862	2	2	NM_017586
6030422M02RIK
	NM_177722	1	1	NM_173518
6030429G01RIK
	NM_001033548	0	0	NM_178837
6030446N20RIK
	NM_178801	3	3	NM_032933
6030458C11RIK
	NM_029998	2	2	NM_018356
6230409E13RIK
	NM_175234	1	1	NM_032511
6330403A02RIK
	NM_001081227	0	0	NM_001003665
6330406I15RIK
	NM_027519	1	1	NM_032849
6330407J23RIK
	NM_026138	0	0	NM_014702
6330409N04RIK
	NM_025697	1	1	NM_020456
6330416G13RIK
	NM_144905	2	2	NM_153045
6330439K17RIK
	NM_172859	3	3	NM_001099407
6330503K22RIK
	NM_182995	0	0	NM_014711
6330527O06RIK
	NM_029530	1	1	NM_012261
6330545A04RIK
	NM_001081174	1	1	NM_030907
6430548M08RIK
	NM_172286	2	2	NM_014732
6430571L13RIK
	NM_175486	2	2	NM_016210
6430598A04RIK
	NM_175521	3	3	NM_173564
6720456H20RIK
	NM_172600	2	2	NM_017799
6720460F02RIK
	NM_144526	3	3	NM_019013
6720463M24RIK
	NM_175265	3	3	NM_024808
6820408C15RIK
	NM_177656	3	3	NM_153269
8030462N17RIK
	NM_178670	3	3	NM_145055
8430406I07RIK
	NM_028984	2	2	NM_052865
8430419L09RIK
	NM_028982	2	2	NM_020853
9030025P20RIK
	NM_001123370	0	0	NM_018341
9030224M15RIK
	NM_177793	2	2	NM_001123364
9030409G11RIK (NO REF ORTHO)
	NM_001109684	0	0
	NM_001109685	0	2
	NM_144531	0	0
9030420J04RIK
	NM_027823	0	0	NM_152432
9030425E11RIK
	NM_133733	2	2	NM_024769
9030607L17RIK
	NM_027829	3	3	NM_001039846
9030617O03RIK
	NM_145448	2	2	NM_001102368
9030624J02RIK
	NM_027815	1	1	NM_020314
9030625A04RIK
	NM_172488	1	1	NM_153218
9130011E15RIK
	NM_198296	1	1	NM_024541
9130011J15RIK
	NM_172396	1	1	NM_024104
9130014G24RIK
	NM_001127353	0	0	NM_024694
9130017N09RIK
	NM_030218	3	3	NM_173481
9130213B05RIK
	NM_145562	3	3	NM_015393
9130221D24RIK
	NM_029953	1	1	NM_017700
9130227C08RIK
	NM_027143	3	3	NM_015299
9130401M01RIK
	NM_029418	3	3	NM_032847
9130404D08RIK
	NM_028993	3	3	NM_015329
9230110C19RIK
	NM_199017	0	0	NM_032930
9330182L06RIK
	NM_172706	2	2	NM_001142749
9430015G10RIK
	NM_145557	same CDS as NM_177205
	NM_177205	2	2	NM_017891
9430016H08RIK
	NM_001081181	1	1	NM_024520
9430031J16RIK
	NM_172849	0	0	NM_020864
9530008L14RIK
	NM_001145875	1	1	NM_032744
	NM_175417	3	3	NM_001143948
9530058B02RIK
	NM_026633	1	1	NM_138418
9530077C05RIK
	NM_026739	0	2	NM_015314
9630033F20RIK
	NM_177003	2	2	NM_020375
9630058J23RIK
	NM_146105	3	3	NM_152609
9930012K11RIK
	NM_001004155	2	2	NM_001013842
	NM_001112735	2	2	NM_001013842
9930013L23RIK
	NM_030728	0	0	NM_018689
9930021D14RIK
	NM_175682	0	0	NM_182563
9930023K05RIK
	NM_172641	0	3	NM_024889
9930104L06RIK
	NM_177573	3	3	NM_017850
A130022J15RIK
	NM_175313	0	1	NM_173654
A130042E20RIK
	NM_172550	2	2	NM_058181
A1BG
	NM_001081067	0	3	NM_130786
A1CF
	NM_001081074	2	2	NM_138932
A230046K03RIK
	NM_001033375	1	1	NM_015275
A230050P20RIK
	NM_175687	2	2	NM_018381
A230067G21RIK
	NM_001033348	0	0	NM_020343
A2BP1
	NM_021477	2	2	NM_018723
	NM_183188	2	2	NM_145891
A2M
	NM_175628	3	3	NM_000014
A330021E22RIK
	NM_172447	2	2	NM_001039706
A3GALT2
	NM_001009819	3	3	NM_001080438
A430005L14RIK
	NM_175287	3	3	NM_207356
A430084P05RIK
	NM_001045526	0	0	NM_207103
A430105I19RIK
	NM_001001982	3	3	NM_207380
A430107O13RIK
	NM_001081351	2	2	NM_024913
A430110N23RIK
	NM_173008	3	3	NM_001144950
A530016L24RIK
	NM_177039	3	3	NM_001008404
A530057A03RIK
	NM_001081089	3	3	NM_207328
A530082C11RIK (NO REF ORTHO)
	NM_177186	0	1
A530098C11RIK
	NM_001013799	3	3	NM_001010977
A630007B06RIK
	NM_170757	3	3	NM_018017
A630047E20RIK
	NM_173032	0	0	NM_033115
A730011L01RIK
	NM_177394	0	3	NM_173627
A730037C10RIK
	NM_177203	1	1	NM_001144981
A830018L16RIK
	NM_001160369	0	0	NM_052958
	NM_001160370	0	0	NM_052958
	NM_001160371	0	0	NM_052958
	NM_177173	0	0	NM_052958
A830080D01RIK
	NM_001033472	3	3	NM_198279
A930001N09RIK
	NM_029870	0	2	NM_153607
A930041I02RIK
	NM_178778	1	1	NM_001144877
AA408296
	NM_145415	3	3	NM_014388
AA881470
	NM_172724	0	3	NM_152743
	NM_181066	2	2	NM_152743
AA960436
	NM_133954	2	2	NM_024598
AAAS
	NM_153416	1	1	NM_015665
AACS
	NM_030210	1	1	NM_023928
AADAC
	NM_023383	2	2	NM_001086
AADACL1
	NM_178772	3	3	NM_020792
AADACL2
	NM_001128091	1	1	NM_207365
AADAT
	NM_011834	1	1	NM_182662
AAK1
	NM_001040106	3	3	NM_014911
	NM_177762	0	0	NM_014911
AAMP
	NM_146110	2	1	NM_001087	100ffe56be:12
AARS
	NM_146217	1	1	NM_001605
AARS2
	NM_198608	3	3	NM_020745
AARSD1
	NM_144829	0	0	NM_025267
AASDH
	NM_173765	2	2	NM_181806
AASDHPPT
	NM_026276	1	1	NM_015423
AASS
	NM_013930	1	1	NM_005763
AATF
	NM_019816	0	0	NM_012138
AATK
	NM_007377	0	0	NM_001080395
AB124611
	NM_206536	0	0	NM_001136482
ABAT
	NM_172961	1	1	NM_020686
ABCA1
	NM_013454	1	1	NM_005502
ABCA12
	NM_175210	2	2	NM_173076
ABCA13
	NM_178259	3	3	NM_152701
ABCA2
	NM_007379	0	0	NM_001606
ABCA3
	NM_001039581	same CDS as NM_013855
	NM_013855	1	1	NM_001089
ABCA4
	NM_007378	3	3	NM_000350
ABCA5
	NM_147219	1	1	NM_018672
ABCA6
	NM_147218	3	3	NM_080284
ABCA7
	NM_013850	3	3	NM_019112
ABCA8B
	NM_013851	0	2	NM_007168
ABCA9
	NM_147220	2	2	NM_080283
ABCB10
	NM_019552	3	3	NM_012089
ABCB11
	NM_021022	2	2	NM_003742
ABCB1A
	NM_011076	2	2	NM_000927
ABCB4
	NM_008830	2	2	NM_000443
ABCB5
	NM_029961	0	0	NM_178559
ABCB6
	NM_023732	1	1	NM_005689
ABCB7
	NM_009592	2	1	NM_004299	8aab5d6f9a:16
ABCB8
	NM_029020	2	2	NM_007188
ABCB9
	NM_019875	2	2	NM_019625
ABCC1
	NM_008576	2	2	NM_004996
ABCC10
	NM_145140	3	2	NM_033450	4647f0b842:20
	NM_170680	0	2	NM_033450
ABCC12
	NM_172912	0	0	NM_033226
ABCC2
	NM_013806	2	2	NM_000392
ABCC3
	NM_029600	2	2	NM_003786
ABCC4
	NM_001033336	1	1	NM_005845
ABCC5
	NM_013790	2	2	NM_005688
	NM_176839	1	1	NM_001023587
ABCC6
	NM_018795	3	3	NM_001171
ABCC8
	NM_011510	3	3	NM_000352
ABCC9
	NM_001044720	0	0	NM_005691
	NM_011511	same CDS as NM_021041
	NM_021041	2	2	NM_005691
	NM_021042	2	2	NM_020298
ABCD1
	NM_007435	3	3	NM_000033
ABCD2
	NM_011994	2	2	NM_005164
ABCD3
	NM_008991	1	1	NM_002858
ABCD4
	NM_008992	1	1	NM_005050
ABCE1
	NM_015751	1	1	NM_001040876
ABCF1
	NM_013854	3	3	NM_001025091
ABCF2
	NM_013853	3	3	NM_007189
ABCF3
	NM_013852	1	1	NM_018358
ABCG1
	NM_009593	1	1	NM_016818
ABCG2
	NM_011920	2	2	NM_004827
ABCG4
	NM_138955	1	1	NM_022169
ABCG5
	NM_031884	2	2	NM_022436
ABCG8
	NM_026180	2	2	NM_022437
ABHD1
	NM_021304	0	0	NM_032604
ABHD10
	NM_172511	3	3	NM_018394
ABHD11
	NM_145215	3	3	NM_148912
ABHD12
	NM_024465	1	1	NM_001042472
ABHD14A
	NM_001110271	same CDS as NM_145919
	NM_001110272	0	0	NM_015407
	NM_145919	0	0	NM_015407
ABHD2
	NM_018811	1	1	NM_007011
ABHD3
	NM_134130	2	2	NM_138340
ABHD4
	NM_134076	1	1	NM_022060
ABHD5
	NM_026179	2	2	NM_016006
ABHD6
	NM_025341	2	2	NM_020676
ABHD8
	NM_022419	0	0	NM_024527
ABI1
	NM_001077190	1	1	NM_001012750
	NM_001077192	0	1	NM_001012752
	NM_001077193	0	1	NM_001012752
	NM_007380	2	1	NM_001012752	ffed2fafff:10
	NM_145994	1	1	NM_001012752
ABI2
	NM_198127	0	1	NM_005759
ABI3
	NM_025659	2	2	NM_016428
ABL1
	NM_001112703	3	3	NM_007313
	NM_009594	3	3	NM_005157
ABL2
	NM_001136104	3	3	NM_001136000
	NM_009595	1	1	NM_007314
ABLIM1
	NM_001103177	3	3	NM_001003407
	NM_001103178	0	0	NM_006720
	NM_178688	0	0	NM_001003408
ABLIM2
	NM_177678	2	2	NM_001130084
ABLIM3
	NM_198649	2	2	NM_014945
ABO
	NM_030718	0	3	NM_020469
ABP1
	NM_001161621	same CDS as NM_001161622
	NM_001161622	same CDS as NM_029638
	NM_029638	3	3	NM_001091
ABR
	NM_198018	3	1	NM_001092	2752a080ca:22
	NM_198894	1	1	NM_001159746
	NM_198895	1	1	NM_021962
ABTB1
	NM_030251	1	1	NM_172027
ABTB2
	NM_178890	3	3	NM_145804
ACAA1A
	NM_130864	1	1	NM_001607
ACAA2
	NM_177470	1	1	NM_006111
ACACA
	NM_133360	2	2	NM_198839
ACACB
	NM_133904	3	3	NM_001093
ACAD10
	NM_028037	3	3	NM_025247
ACAD11
	NM_175324	2	2	NM_032169
ACAD8
	NM_025862	2	2	NM_014384
ACAD9
	NM_172678	2	2	NM_014049
ACADL
	NM_007381	1	1	NM_001608
ACADM
	NM_007382	1	1	NM_000016
ACADS
	NM_007383	1	1	NM_000017
ACADSB
	NM_025826	1	1	NM_001609
ACADVL
	NM_017366	2	2	NM_000018
ACAN
	NM_007424	0	0	NM_013227
ACAP2
	NM_030138	3	3	NM_012287
ACAP3
	NM_207223	0	0	NM_030649
ACAT1
	NM_144784	2	2	NM_000019
ACAT2
	NM_009338	1	1	NM_005891
ACBD3
	NM_133225	2	2	NM_022735
ACBD4
	NM_025988	0	0	NM_001135705
ACBD5
	NM_001102436	3	3	NM_001042473
	NM_001102437	3	3	NM_145698
	NM_001102438	3	3	NM_145698
	NM_028793	3	3	NM_001042473
ACBD6
	NM_001145781	0	0	NM_032360
	NM_026683	0	0	NM_032360
	NM_028250	1	1	NM_032360
ACBD7
	NM_030063	1	1	NM_001039844
ACCN1
	NM_001034013	1	1	NM_001094
	NM_007384	1	1	NM_183377
ACCN2
	NM_009597	2	2	NM_001095
ACCN3
	NM_183000	2	2	NM_004769
ACCN4
	NM_183022	3	3	NM_018674
ACCN5
	NM_021370	3	3	NM_017419
ACCS
	NM_183220	3	3	NM_001127219
ACD
	NM_001012638	0	0	NM_022914
ACE
	NM_009598	2	2	NM_152830
	NM_207624	3	3	NM_000789
ACE2
	NM_001130513	same CDS as NM_027286
	NM_027286	1	1	NM_021804
ACER1
	NM_175731	3	3	NM_133492
ACER2
	NM_139306	1	1	NM_001010887
ACER3
	NM_025408	1	1	NM_018367
ACHE
	NM_009599	1	1	NM_000665
ACIN1
	NM_001085472	0	2	NM_014977
	NM_001085473	3	3	NM_014977
	NM_019567	0	0	NM_014977
	NM_023190	2	2	NM_014977
ACLY
	NM_134037	1	1	NM_198830
ACMSD
	NM_001033041	1	1	NM_138326
ACO1
	NM_007386	1	1	NM_002197
ACO2
	NM_080633	1	1	NM_001098
ACOT11
	NM_025590	2	2	NM_147161
ACOT12
	NM_028790	2	2	NM_130767
ACOT7
	NM_001146057	2	2	NM_181864
	NM_001146058	1	1	NM_181865
	NM_133348	2	2	NM_181864
ACOT8
	NM_133240	2	2	NM_005469
ACOT9
	NM_019736	2	2	NM_001033583
ACOX1
	NM_015729	2	2	NM_007292
ACOX2
	NM_053115	1	1	NM_003500
ACOX3
	NM_030721	1	1	NM_003501
ACOXL
	NM_028765	3	3	NM_001105516
ACP1
	NM_001110239	same CDS as NM_021330
	NM_021330	1	1	NM_007099
ACP2
	NM_007387	1	1	NM_001610
ACP5
	NM_001102404	same CDS as NM_001102405
	NM_001102405	same CDS as NM_007388
	NM_007388	2	2	NM_001111034
ACP6
	NM_019800	3	3	NM_016361
ACPL2
	NM_153420	1	1	NM_001037172
ACPP
	NM_019807	3	3	NM_001134194
	NM_207668	2	2	NM_001134194
ACR
	NM_013455	3	3	NM_001097
ACRBP
	NM_001127340	0	2	NM_032489
	NM_016845	2	2	NM_032489
ACRV1
	NM_007391	2	2	NM_001612
ACSBG1
	NM_053178	2	2	NM_015162
ACSBG2
	NM_001039114	2	2	NM_030924
ACSF2
	NM_153807	1	1	NM_025149
ACSF3
	NM_144932	3	3	NM_174917
ACSL1
	NM_007981	2	2	NM_001995
ACSL3
	NM_001033606	same CDS as NM_028817
	NM_001136222	0	1	NM_203372
	NM_028817	1	1	NM_203372
ACSL4
	NM_001033600	same CDS as NM_019477
	NM_019477	1	1	NM_004458
	NM_207625	1	1	NM_022977
ACSL5
	NM_027976	1	1	NM_203380
ACSL6
	NM_001033597	same CDS as NM_144823
	NM_001033598	same CDS as NM_001033599
	NM_001033599	0	1	NM_015256
	NM_144823	1	1	NM_015256
ACSM1
	NM_054094	2	2	NM_052956
ACSM3
	NM_016870	same CDS as NM_212441
	NM_212441	same CDS as NM_212442
	NM_212442	3	3	NM_005622
ACSM4
	NM_178414	1	1	NM_001080454
ACSS1
	NM_080575	3	3	NM_032501
ACSS2
	NM_019811	1	1	NM_018677
ACTA1
	NM_009606	1	1	NM_001100
ACTA2
	NM_007392	1	1	NM_001613
ACTB
	NM_007393	1	1	NM_001101
ACTC1
	NM_009608	1	1	NM_005159
ACTG1
	NM_009609	1	1	NM_001614
ACTG2
	NM_009610	1	1	NM_001615
ACTL6A
	NM_019673	1	1	NM_004301
ACTL6B
	NM_031404	1	1	NM_016188
ACTN1
	NM_134156	1	1	NM_001102
ACTN2
	NM_033268	1	1	NM_001103
ACTN3
	NM_013456	2	2	NM_001104
ACTN4
	NM_021895	2	2	NM_004924
ACTR10
	NM_019785	1	1	NM_018477
ACTR1A
	NM_016860	1	1	NM_005736
ACTR1B
	NM_146107	1	1	NM_005735
ACTR2
	NM_146243	1	1	NM_005722
ACTR3
	NM_023735	1	1	NM_005721
ACTR3B
	NM_001004365	1	1	NM_020445
ACTR5
	NM_175419	2	2	NM_024855
ACTR6
	NM_025914	1	1	NM_022496
ACTR8
	NM_027493	1	1	NM_022899
ACVR1
	NM_001110204	same CDS as NM_001110205
	NM_001110205	same CDS as NM_007394
	NM_007394	1	1	NM_001111067
ACVR1B
	NM_007395	1	1	NM_004302
ACVR1C
	NM_001033369	3	3	NM_001111033
	NM_001111030	1	1	NM_145259
ACVR2A
	NM_007396	1	1	NM_001616
ACVR2B
	NM_007397	0	0	NM_001106
ACVRL1
	NM_009612	2	2	NM_000020
ACY1
	NM_025371	1	1	NM_000666
ACY3
	NM_027857	2	2	NM_080658
ACYP2
	NM_029344	3	3	NM_138448
ADA
	NM_007398	0	0	NM_000022
ADAD1
	NM_009350	0	0	NM_001159295
ADAL
	NM_029475	0	3	NM_001159280
ADAM10
	NM_007399	2	2	NM_001110
ADAM11
	NM_001110778	0	0	NM_002390
	NM_009613	2	2	NM_002390
ADAM12
	NM_007400	2	2	NM_003474
ADAM15
	NM_001037722	2	2	NM_207197
	NM_009614	2	2	NM_003815
ADAM17
	NM_009615	2	2	NM_003183
ADAM18
	NM_010084	0	0	NM_014237
ADAM19
	NM_009616	2	2	NM_033274
ADAM2
	NM_009618	3	3	NM_001464
ADAM22
	NM_001007220	2	2	NM_004194
	NM_001007221	2	2	NM_021721
	NM_001098225	2	2	NM_016351
ADAM23
	NM_011780	2	2	NM_003812
ADAM28
	NM_001048175	0	0	NM_014265
	NM_010082	0	0	NM_014265
	NM_183366	0	0	NM_014265
ADAM32
	NM_153397	0	0	NM_145004
ADAM33
	NM_033615	0	0	NM_025220
ADAM7
	NM_007402	0	0	NM_003817
ADAM8
	NM_007403	0	0	NM_001109
ADAM9
	NM_007404	0	0	NM_003816
ADAMDEC1
	NM_021475	2	2	NM_014479
ADAMTS1
	NM_009621	2	2	NM_006988
ADAMTS10
	NM_172619	2	2	NM_030957
ADAMTS12
	NM_175501	2	2	NM_030955
ADAMTS13
	NM_001001322	3	3	NM_139025
ADAMTS14
	NM_001081127	3	3	NM_080722
ADAMTS15
	NM_001024139	2	2	NM_139055
ADAMTS16
	NM_172053	2	2	NM_139056
ADAMTS17
	NM_001033877	0	0	NM_139057
ADAMTS18
	NM_172466	2	2	NM_199355
ADAMTS19
	NM_175506	3	3	NM_133638
ADAMTS2
	NM_175643	2	2	NM_014244
ADAMTS20
	NM_177431	3	3	NM_025003
ADAMTS3
	NM_001081401	2	2	NM_014243
ADAMTS4
	NM_172845	3	3	NM_005099
ADAMTS5
	NM_011782	1	1	NM_007038
ADAMTS6
	NM_001081020	1	1	NM_197941
ADAMTS7
	NM_001003911	3	3	NM_014272
ADAMTS8
	NM_013906	3	3	NM_007037
ADAMTS9
	NM_175314	0	0	NM_182920
ADAMTSL1
	NM_029967	0	0	NM_001040272
ADAMTSL2
	NM_029981	3	3	NM_001145320
ADAMTSL4
	NM_144899	3	3	NM_019032
ADAMTSL5
	NM_001113548	3	3	NM_213604
	NM_025629	0	0	NM_213604
ADAP1
	NM_172723	1	1	NM_006869
ADAP2
	NM_172133	1	1	NM_018404
ADAR
	NM_001038587	2	2	NM_001025107
	NM_001146296	0	0	NM_001111
	NM_019655	0	0	NM_015840
ADARB1
	NM_001024837	3	3	NM_001112
	NM_130895	1	1	NM_001112
ADARB2
	NM_052977	3	3	NM_018702
ADAT1
	NM_013925	3	3	NM_012091
ADAT2
	NM_025748	1	1	NM_182503
ADC
	NM_172875	2	2	NM_052998
ADCK1
	NM_028105	2	2	NM_020421
ADCK2
	NM_178873	3	3	NM_052853
ADCK4
	NM_133770	3	3	NM_024876
ADCK5
	NM_172960	2	2	NM_174922
ADCY1
	NM_009622	2	2	NM_021116
ADCY10
	NM_173029	0	0	NM_018417
ADCY2
	NM_153534	2	2	NM_020546
ADCY3
	NM_001159536	same CDS as NM_001159537
	NM_001159537	2	2	NM_004036
	NM_138305	2	2	NM_004036
ADCY4
	NM_080435	3	3	NM_139247
ADCY5
	NM_001012765	2	2	NM_183357
ADCY6
	NM_007405	2	2	NM_015270
ADCY7
	NM_001037723	same CDS as NM_001037724
	NM_001037724	same CDS as NM_001109756
	NM_001109756	same CDS as NM_007406
	NM_007406	3	3	NM_001114
ADCY8
	NM_009623	2	2	NM_001115
ADCY9
	NM_009624	1	1	NM_001116
ADCYAP1
	NM_009625	2	2	NM_001099733
ADCYAP1R1
	NM_001025372	1	1	NM_001118
	NM_007407	0	1	NM_001118
ADD1
	NM_001024458	2	2	NM_001119
	NM_001102444	2	2	NM_176801
	NM_013457	2	2	NM_014190
ADD2
	NM_013458	2	2	NM_001617
ADD3
	NM_013758	1	1	NM_016824
ADFP
	NM_007408	3	3	NM_001122
ADH1
	NM_007409	1	1	NM_000669
ADH4
	NM_011996	2	2	NM_000670
ADH5
	NM_007410	1	1	NM_000671
ADH7
	NM_009626	3	3	NM_000673
ADHFE1
	NM_175236	2	2	NM_144650
ADI1
	NM_134052	1	1	NM_018269
ADIPOR1
	NM_028320	1	1	NM_015999
ADIPOR2
	NM_197985	1	1	NM_024551
ADK
	NM_134079	2	2	NM_006721
ADORA3
	NM_027025	0	0	NM_001081976
ADPGK
	NM_028121	1	1	NM_031284
ADPRHL1
	NM_172750	2	2	NM_138430
ADPRHL2
	NM_133883	3	3	NM_017825
ADRBK1
	NM_130863	0	1	NM_001619
ADRBK2
	NM_001035531	0	0	NM_005160
	NM_177078	1	1	NM_005160
ADRM1
	NM_019822	1	1	NM_007002
ADSL
	NM_009634	1	1	NM_000026
ADSS
	NM_007422	1	1	NM_001126
ADSSL1
	NM_007421	1	1	NM_152328
AEBP1
	NM_009636	3	3	NM_001129
AEBP2
	NM_001005605	3	3	NM_153207
	NM_009637	3	3	NM_001114176
	NM_178803	0	0	NM_153207
AES
	NM_010347	1	1	NM_001130
AFAP1
	NM_027373	2	2	NM_198595
AFAP1L1
	NM_178928	2	2	NM_152406
AFAP1L2
	NM_146102	0	0	NM_001001936
AFF1
	NM_001080798	3	3	NM_005935
	NM_133919	3	3	NM_005935
AFF2
	NM_008032	0	3	NM_002025
AFF3
	NM_010678	2	2	NM_002285
AFF4
	NM_033565	3	3	NM_014423
AFG3L2
	NM_027130	3	3	NM_006796
AFM
	NM_145146	3	3	NM_001133
AFMID
	NM_027827	2	2	NM_001010982
AFP
	NM_007423	2	2	NM_001134
AFTPH
	NM_181411	2	2	NM_001002243
AGA
	NM_001005847	1	1	NM_000027
AGAP1
	NM_001037136	1	1	NM_014914
	NM_178119	1	1	NM_001037131
AGAP2
	NM_001033263	3	3	NM_001122772
AGAP3
	NM_139153	2	2	NM_031946
AGBL2
	NM_178755	0	0	NM_024783
AGBL3
	NM_178630	0	0	NM_178563
AGBL4
	NM_001048189	0	3	NM_032785
	NM_030231	0	3	NM_032785
AGBL5
	NM_001048192	0	0	NM_021831
	NM_174849	2	2	NM_001035507
AGER
	NM_007425	2	2	NM_001136
AGFG1
	NM_010472	2	2	NM_001135188
AGFG2
	NM_145566	0	0	NM_006076
	NM_178162	2	2	NM_006076
AGGF1
	NM_025630	2	2	NM_018046
AGK
	NM_023538	2	2	NM_018238
AGL
	NM_001081326	1	1	NM_000028
AGMAT
	NM_001081408	3	3	NM_024758
AGPAT1
	NM_018862	2	2	NM_032741
AGPAT2
	NM_026212	1	1	NM_006412
AGPAT3
	NM_053014	1	1	NM_020132
AGPAT4
	NM_026644	1	1	NM_020133
AGPAT5
	NM_026792	2	2	NM_018361
AGPAT6
	NM_018743	1	1	NM_178819
AGPAT9
	NM_172715	2	2	NM_032717
AGPS
	NM_172666	3	3	NM_003659
AGR2
	NM_011783	1	1	NM_006408
AGR3
	NM_207531	2	2	NM_176813
AGRN
	NM_021604	0	0	NM_198576
AGT
	NM_007428	2	2	NM_000029
AGTPBP1
	NM_001048008	0	0	NM_015239
	NM_023328	3	3	NM_015239
AGTRAP
	NM_009642	2	2	NM_020350
AGXT
	NM_016702	3	3	NM_000030
AGXT2
	NM_001031851	0	0	NM_031900
AGXT2L1
	NM_027907	1	1	NM_031279
AGXT2L2
	NM_028398	0	0	NM_153373
AHCTF1
	NM_026375	3	3	NM_015446
AHCY
	NM_016661	1	1	NM_000687
AHCYL1
	NM_145542	1	1	NM_006621
AHCYL2
	NM_021414	2	2	NM_015328
AHI1
	NM_026203	0	0	NM_001134831
AHNAK
	NM_001039959	2	2	NM_024060
AHR
	NM_013464	3	3	NM_001621
AHRR
	NM_009644	0	0	NM_020731
AHSA1
	NM_146036	1	1	NM_012111
AHSG
	NM_013465	3	3	NM_001622
AI118078
	NM_172923	3	3	NM_152335
AI132487
	NM_001012310	2	2	NM_207117
AI314180
	NM_172381	0	2	NM_001080398
AI314976
	NM_207219	1	1	NM_145063
AI413782
	NM_001142580	2	2	NM_022067
	NM_001142581	same CDS as NM_134044
	NM_134044	0	0	NM_022067
AI428936
	NM_153577	3	3	NM_001039876
AI480653
	NM_198626	3	3	NM_152531
AI597479
	NM_133818	1	1	NM_024093
AI646023
	NM_198860	3	3	NM_207644
AI747448
	NM_001033199	2	2	NM_012128
AI846148
	NM_001033139	2	2	NM_138471
AICDA
	NM_009645	1	1	NM_020661
AIF1
	NM_019467	1	1	NM_001623
AIF1L
	NM_145144	1	1	NM_031426
AIFM1
	NM_012019	2	2	NM_004208
AIFM2
	NM_001039194	same CDS as NM_178058
	NM_153779	3	3	NM_032797
	NM_178058	1	1	NM_032797
AIFM3
	NM_175178	1	1	NM_001018060
AIG1
	NM_025446	3	3	NM_016108
AIM1
	NM_172393	3	3	NM_001624
AIM2
	NM_001013779	3	3	NM_004833
AIP
	NM_016666	1	1	NM_003977
AIPL1
	NM_053245	3	3	NM_014336
AIRE
	NM_009646	2	2	NM_000383
AJAP1
	NM_001099299	2	2	NM_018836
AK1
	NM_021515	3	3	NM_000476
AK129341
	NM_001045524	3	3	NM_020802
AK2
	NM_001033966	1	1	NM_001625
	NM_016895	1	1	NM_013411
AK3
	NM_021299	1	1	NM_016282
AK3L1
	NM_009647	1	1	NM_013410
AK5
	NM_001081277	1	1	NM_174858
AKAP1
	NM_001042541	same CDS as NM_009648
	NM_009648	3	3	NM_003488
AKAP10
	NM_019921	1	1	NM_007202
AKAP13
	NM_029332	3	3	NM_007200
AKAP14
	NM_001033785	3	3	NM_178813
AKAP2
	NM_001035533	0	0	NM_001004065
AKAP4
	NM_001042542	3	3	NM_139289
	NM_009651	3	3	NM_003886
AKAP6
	NM_198111	3	3	NM_004274
AKAP7
	NM_018747	3	3	NM_016377
AKAP8
	NM_019774	2	2	NM_005858
AKAP8L
	NM_017476	3	3	NM_014371
AKAP9
	NM_194462	0	0	NM_005751
AKIRIN1
	NM_023423	2	2	NM_024595
AKIRIN2
	NM_001007589	2	2	NM_018064
AKNA
	NM_001045514	3	3	NM_030767
AKR1A4
	NM_021473	1	1	NM_006066
AKR1B3
	NM_009658	1	1	NM_001628
AKR1B8
	NM_008012	1	1	NM_020299
AKR1C6
	NM_030611	1	1	NM_001353
AKR1D1
	NM_145364	2	2	NM_005989
AKR1E1
	NM_018859	3	3	NM_001040177
AKR7A5
	NM_025337	3	3	NM_003689
AKT1
	NM_009652	1	1	NM_005163
AKT1S1
	NM_026270	2	2	NM_032375
AKT2
	NM_001110208	same CDS as NM_007434
	NM_007434	1	1	NM_001626
AKT3
	NM_011785	1	1	NM_005465
AKTIP
	NM_010241	1	1	NM_022476
ALAD
	NM_008525	1	1	NM_000031
ALAS1
	NM_020559	2	2	NM_199166
ALAS2
	NM_001102446	3	3	NM_000032
	NM_009653	1	1	NM_000032
ALB
	NM_009654	2	2	NM_000477
ALCAM
	NM_009655	1	1	NM_001627
ALDH16A1
	NM_145954	1	1	NM_153329
ALDH18A1
	NM_019698	1	1	NM_002860
	NM_153554	1	1	NM_001017423
ALDH1A1
	NM_013467	1	1	NM_000689
ALDH1A2
	NM_009022	1	1	NM_003888
ALDH1A3
	NM_053080	1	1	NM_000693
ALDH1L1
	NM_027406	1	1	NM_012190
ALDH1L2
	NM_153543	1	1	NM_001034173
ALDH2
	NM_009656	2	2	NM_000690
ALDH3A1
	NM_001112725	same CDS as NM_007436
	NM_007436	1	1	NM_001135168
ALDH3A2
	NM_007437	2	2	NM_000382
ALDH3B1
	NM_026316	0	0	NM_001030010
ALDH4A1
	NM_175438	2	2	NM_003748
ALDH5A1
	NM_172532	3	3	NM_001080
ALDH6A1
	NM_134042	2	2	NM_005589
ALDH7A1
	NM_001127338	3	3	NM_001182
	NM_138600	1	1	NM_001182
ALDH8A1
	NM_178713	1	1	NM_022568
ALDH9A1
	NM_019993	1	1	NM_000696
ALDOA
	NM_007438	1	1	NM_001127617
ALDOB
	NM_144903	1	1	NM_000035
ALDOC
	NM_009657	2	2	NM_005165
ALG1
	NM_145362	3	3	NM_019109
ALG11
	NM_183142	3	3	NM_001004127
ALG12
	NM_001142357	2	2	NM_024105
	NM_145477	0	0	NM_024105
ALG13
	NM_026247	1	1	NM_018466
ALG14
	NM_024178	2	2	NM_144988
ALG3
	NM_145939	1	1	NM_005787
ALG5
	NM_025442	1	1	NM_013338
ALG6
	NM_001081264	1	1	NM_013339
ALG8
	NM_199035	1	1	NM_024079
ALG9
	NM_133981	0	0	NM_001077692
ALK
	NM_007439	3	3	NM_004304
ALKBH1
	NM_001102565	1	1	NM_006020
ALKBH3
	NM_026944	1	1	NM_139178
ALKBH5
	NM_172943	2	2	NM_017758
ALKBH6
	NM_198027	0	1	NM_032878
ALKBH7
	NM_025538	1	1	NM_032306
ALKBH8
	NM_026303	1	1	NM_138775
ALLC
	NM_053156	3	3	NM_018436
ALMS1
	NM_145223	3	3	NM_015120
ALOX12
	NM_007440	1	1	NM_000697
ALOX12B
	NM_009659	1	1	NM_001139
ALOX15
	NM_009660	2	2	NM_001140
ALOX5
	NM_009662	1	1	NM_000698
ALOX5AP
	NM_009663	1	1	NM_001629
ALOX8
	NM_009661	2	2	NM_001141
ALOXE3
	NM_011786	1	1	NM_021628
ALPI
	NM_001081082	3	3	NM_001631
ALPK3
	NM_054085	3	3	NM_020778
ALPL
	NM_007431	1	1	NM_001127501
ALS2
	NM_001159948	same CDS as NM_028717
	NM_028717	3	3	NM_020919
	NM_146109	0	0	NM_020919
ALS2CL
	NM_001146059	same CDS as NM_001146060
	NM_001146060	same CDS as NM_146228
	NM_146228	2	2	NM_147129
ALS2CR11
	NM_175200	0	3	NM_152525
ALS2CR12
	NM_175370	3	3	NM_001127391
ALS2CR4
	NM_001033449	0	0	NM_001044385
	NM_001037812	0	0	NM_001044385
ALX1
	NM_172553	1	1	NM_006982
ALX3
	NM_007441	1	1	NM_006492
ALX4
	NM_007442	3	3	NM_021926
AMACR
	NM_008537	2	2	NM_014324
AMBN
	NM_009664	0	0	NM_016519
AMBP
	NM_007443	2	2	NM_001633
AMD1
	NM_009665	1	1	NM_001634
AMDHD2
	NM_172935	3	1	NM_001145815	ca12ae07a7:11
AMELX
	NM_001081978	3	3	NM_182680
	NM_009666	2	2	NM_001142
AMFR
	NM_011787	2	2	NM_001144
AMH
	NM_007445	2	2	NM_000479
AMHR2
	NM_144547	2	2	NM_020547
AMICA1
	NM_001005421	3	3	NM_001098526
AMMECR1
[truncated: 24,954 more rows]
